# Supplementary material for: Architectural Response of Wheat Cultivars to Row Spacing Reveals Altered Perception of Plant Density
Source: Front Plant Sci. 2019 Aug 7;10:999. doi: 10.3389/fpls.2019.00999 (PMC6692534; doi:10.3389/fpls.2019.00999)
Supplement: Supplementary file 2 [file Data_Sheet_2.xlsx]

## Sheet: Note
		Supplementary Material : Dataset
		Architectural Response of Wheat Cultivars to Row Spacing Reveals Altered Perception of Plant Density
		Mariem Abichou, Benoit de Solan, Bruno Andrieu*
		* Correspondence: Bruno Andrieu : bruno.andrieu@inra.fr
		This data set contains the data that were used to obtain the results presented in the paper. It consists in 14 worksheets as described below
	Worksheet name	Description
1	Hourly Temperature	Data shows the air temperature at 2 m recorded from a nearby meteorological station that was used to compute the ThermalTime from plant emergence (10/11/2012) on an hourly basis, assuming a linear response to temperature with a base temperature of 0°C.
	Daily Meteo	Data shows daily-integrated values of key meteorological variables
2	LeafStage_Measures	Data shows the leaf stage of the main stem axis measured 6 times on 10 tagged plants during the full crop cycle. The statistic values represents (mean, median, n:numbre of measurement, IC: 95% confidence interval, SD:standard deviation)
3	LeafStage_ModelParameters	Data shows the estimated parameters of the leaf stage model of the main stem axis assuming a linear response of leaf stage to the thermal time. The model fit was done considering all MainStem axes of 10 tagged plants. The parameters presented here are: the rate of leaf emergence, the phyllochron, the TT0 which represents the thermal time when LeafStage=0; the RMSE and R².
4	FinalLeafNumber	Data shows the final leaf number of the main stem measured on 10 tagged plants.The statistic values represents (mean, n:numbre of measurement, IC: 95% confidence interval, SD:standard deviation)
5	VerticalGroundCover	Data shows the vertical ground cover GC(0°) measured during the full crop cycle.the GC(0°) was monitored weekly from ligulation of the 4th leaf of the main stem to approximately ear emergence. Six downward-looking photographs were taken at constant locations in each treatment. Vertical photographs covered an area of 0.73 m². The statistic values represents (mean, n:numbre of measurement, IC: 95% …
6	ObliqueGroundCover	Data shows the oblique ground cover GC(57.5°) measured during the full crop cycle and the green Plant Area Index (PAIg) estimated from GC(57.5°). Three oblique photographs were acquired seven times during the crop cycle. Oblique photographs covered each 2.03 m². The statistic values represents (mean, n:numbre of measurement, IC: 95% confidence interval)
7	PAI_LAI	Data shows the green plant area index (PAIg) and green leaf area index (LAIg); measured directly by dissecting and scanning three repetitions of 15 plants per treatment around flowering (18/06/2013).
8	PlantAxesNumber	Data shows the number of axes per plant measured five times during the crop cycle, from the emergence of leaf 5 of the main stem to flowering. Measurements were conducted on 10 to 50 plants that were collected in the field and brought to the laboratory where axes having at least one emerged green leaf were recorded. The statistic values represents (mean, n:numbre of measurement, IC: 95% confidenc…
9 -10	XYZcoordinates_Digit1 and XYZcoordinates_Digit2	Data shows a comprehensive characterizations of 3D geometry of plants that was conducted at two stages (Digit1:10/04/2013 (722°Cd); Digit2:29/05/2013 (1272°Cd)). In each treatment, two segments of rows (40 cm length) were collected, including the soil and the roots to a depth of ~15 cm. Row segments were put intact into pots and brought to the laboratory, with great care to preserve the canopy st…
11	OrganGeometry	Data shows the mean leaf inclination angle (α) and the horizontal spacing and azimuthal orientation of stems and leaves (dstem, dleaf, ϴstem, ϴleaf) at 722°Cd and 1272°Cd. The following traits were calculated using the 3D skeletons described in "XYZcoordinates_DigitalizedData" worksheet. The statistic values represents (mean, n:numbre of measurement, IC: 95% confidence interval, SD:standard devia…
12	XYcoordinates_MidribCurvature	Data shows a characterization of 2D geometry of the midribs that was carried out on 30 tagged main stems, at seven dates from the start of stem elongation to full senescence (destructive measurements). Photographs of stems with their attached leaves were analysed to register the X, Y coordinates of points along the stem and the leaf midrib. Here we present only the X, Y coordinates of the midrib …
13	LeafInsertionAngle	Data shows the leaf insertion angle (ileaf) averaged over the 4 upper leaves of the main stem. An R routine was developed to compute the angle of insertion for each leaf rank from data presented in "XYcoordinates_MidribCurvature" worksheet; and considering only leaves having a least 20% of green area. The statistic values represents (mean, n:numbre of measurement, IC: 95% confidence interval, SD:…
14	BladeDimension	Data shows the final dimension of main stem blades representing the blade length, maximum blade width, blade area (total and green) . Here phytomers are counted basipetally (Leaf_number=1 is for the flag leaf). The statistic values represents (mean, n:numbre of measurement, IC: 95% confidence interval, SD:standard deviation)

## Sheet: Hourly Temp.
Date	Air temperature	Thermal time (°Cd)
2012-11-10 12:00:00	12.16	0
2012-11-10 13:00:00	13.04	0.543333
2012-11-10 14:00:00	13.49	1.10542
2012-11-10 15:00:00	13.3	1.65958
2012-11-10 16:00:00	11.43	2.13583
2012-11-10 17:00:00	9.48	2.53083
2012-11-10 18:00:00	8.67	2.89208
2012-11-10 19:00:00	7.9	3.22125
2012-11-10 20:00:00	7.57	3.53667
2012-11-10 21:00:00	7.28	3.84
2012-11-10 22:00:00	6.88	4.12667
2012-11-10 23:00:00	6.691	4.40546
2012-11-11	6.614	4.68104
2012-11-11 01:00:00	6.605	4.95625
2012-11-11 02:00:00	6.439	5.22454
2012-11-11 03:00:00	6.438	5.49279
2012-11-11 04:00:00	6.253	5.75333
2012-11-11 05:00:00	6.104	6.00767
2012-11-11 06:00:00	6.104	6.262
2012-11-11 07:00:00	5.798	6.50358
2012-11-11 08:00:00	5.44	6.73025
2012-11-11 09:00:00	5.181	6.94613
2012-11-11 10:00:00	5.416	7.17179
2012-11-11 11:00:00	5.656	7.40746
2012-11-11 12:00:00	5.937	7.65483
2012-11-11 13:00:00	6.494	7.92542
2012-11-11 14:00:00	6.497	8.19613
2012-11-11 15:00:00	6.907	8.48392
2012-11-11 16:00:00	7.08	8.77892
2012-11-11 17:00:00	6.12	9.03392
2012-11-11 18:00:00	5.335	9.25621
2012-11-11 19:00:00	5.557	9.48775
2012-11-11 20:00:00	6.256	9.74842
2012-11-11 21:00:00	6.28	10.0101
2012-11-11 22:00:00	5.95	10.258
2012-11-11 23:00:00	5.63	10.4926
2012-11-12	5.383	10.7169
2012-11-12 01:00:00	4.909	10.9214
2012-11-12 02:00:00	4.379	11.1039
2012-11-12 03:00:00	3.946	11.2683
2012-11-12 04:00:00	3.497	11.414
2012-11-12 05:00:00	3.069	11.5419
2012-11-12 06:00:00	2.509	11.6464
2012-11-12 07:00:00	2.003	11.7299
2012-11-12 08:00:00	1.997	11.8131
2012-11-12 09:00:00	2.612	11.9219
2012-11-12 10:00:00	3.486	12.0672
2012-11-12 11:00:00	4.269	12.245
2012-11-12 12:00:00	5.412	12.4705
2012-11-12 13:00:00	6.303	12.7332
2012-11-12 14:00:00	7.2	13.0332
2012-11-12 15:00:00	6.836	13.318
2012-11-12 16:00:00	6.603	13.5931
2012-11-12 17:00:00	6.406	13.86
2012-11-12 18:00:00	6.617	14.1358
2012-11-12 19:00:00	6.847	14.421
2012-11-12 20:00:00	6.82	14.7052
2012-11-12 21:00:00	6.598	14.9801
2012-11-12 22:00:00	6.536	15.2525
2012-11-12 23:00:00	6.663	15.5301
2012-11-13	6.613	15.8056
2012-11-13 01:00:00	6.482	16.0757
2012-11-13 02:00:00	6.528	16.3477
2012-11-13 03:00:00	6.628	16.6239
2012-11-13 04:00:00	6.679	16.9022
2012-11-13 05:00:00	6.779	17.1846
2012-11-13 06:00:00	6.981	17.4755
2012-11-13 07:00:00	7.09	17.7709
2012-11-13 08:00:00	7.45	18.0813
2012-11-13 09:00:00	7.99	18.4142
2012-11-13 10:00:00	8.46	18.7667
2012-11-13 11:00:00	9.1	19.1459
2012-11-13 12:00:00	9.43	19.5388
2012-11-13 13:00:00	9.74	19.9447
2012-11-13 14:00:00	9.49	20.3401
2012-11-13 15:00:00	8.85	20.7088
2012-11-13 16:00:00	8.22	21.0513
2012-11-13 17:00:00	7.94	21.3822
2012-11-13 18:00:00	7.8	21.7072
2012-11-13 19:00:00	7.84	22.0338
2012-11-13 20:00:00	7.78	22.358
2012-11-13 21:00:00	7.01	22.6501
2012-11-13 22:00:00	6.319	22.9134
2012-11-13 23:00:00	5.258	23.1325
2012-11-14	5.294	23.353
2012-11-14 01:00:00	5.699	23.5905
2012-11-14 02:00:00	5.497	23.8195
2012-11-14 03:00:00	4.807	24.0198
2012-11-14 04:00:00	4.011	24.187
2012-11-14 05:00:00	3.357	24.3268
2012-11-14 06:00:00	3.135	24.4575
2012-11-14 07:00:00	2.832	24.5755
2012-11-14 08:00:00	2.502	24.6797
2012-11-14 09:00:00	3.271	24.816
2012-11-14 10:00:00	4.238	24.9926
2012-11-14 11:00:00	3.594	25.1423
2012-11-14 12:00:00	3.383	25.2833
2012-11-14 13:00:00	3.532	25.4305
2012-11-14 14:00:00	3.841	25.5905
2012-11-14 15:00:00	4.105	25.7615
2012-11-14 16:00:00	4.282	25.94
2012-11-14 17:00:00	4.108	26.1111
2012-11-14 18:00:00	4.02	26.2786
2012-11-14 19:00:00	3.973	26.4442
2012-11-14 20:00:00	4.04	26.6125
2012-11-14 21:00:00	4.047	26.7811
2012-11-14 22:00:00	3.902	26.9437
2012-11-14 23:00:00	3.764	27.1005
2012-11-15	3.645	27.2524
2012-11-15 01:00:00	3.453	27.3963
2012-11-15 02:00:00	3.357	27.5362
2012-11-15 03:00:00	3.173	27.6684
2012-11-15 04:00:00	3.287	27.8053
2012-11-15 05:00:00	3.426	27.9481
2012-11-15 06:00:00	3.631	28.0994
2012-11-15 07:00:00	3.718	28.2543
2012-11-15 08:00:00	3.841	28.4143
2012-11-15 09:00:00	4.066	28.5838
2012-11-15 10:00:00	4.38	28.7663
2012-11-15 11:00:00	4.678	28.9612
2012-11-15 12:00:00	4.996	29.1693
2012-11-15 13:00:00	5.458	29.3968
2012-11-15 14:00:00	6.286	29.6587
2012-11-15 15:00:00	6.712	29.9383
2012-11-15 16:00:00	6.084	30.1918
2012-11-15 17:00:00	4.936	30.3975
2012-11-15 18:00:00	4.098	30.5683
2012-11-15 19:00:00	3.451	30.712
2012-11-15 20:00:00	3.398	30.8536
2012-11-15 21:00:00	3.673	31.0067
2012-11-15 22:00:00	3.456	31.1507
2012-11-15 23:00:00	3.314	31.2888
2012-11-16	3.247	31.424
2012-11-16 01:00:00	3.141	31.5549
2012-11-16 02:00:00	2.916	31.6764
2012-11-16 03:00:00	2.866	31.7958
2012-11-16 04:00:00	2.77	31.9113
2012-11-16 05:00:00	2.36	32.0096
2012-11-16 06:00:00	2.398	32.1095
2012-11-16 07:00:00	2.178	32.2003
2012-11-16 08:00:00	2.158	32.2902
2012-11-16 09:00:00	2.442	32.3919
2012-11-16 10:00:05	7.8	32.7169
2012-11-16 11:00:05	3.448	32.8606
2012-11-16 12:00:05	3.913	33.0236
2012-11-16 13:00:05	4.295	33.2026
2012-11-16 14:00:05	4.467	33.3887
2012-11-16 15:00:05	4.458	33.5745
2012-11-16 16:00:05	4.553	33.7642
2012-11-16 17:00:05	4.257	33.9415
2012-11-16 18:00:05	4.14	34.114
2012-11-16 19:00:05	4.128	34.286
2012-11-16 20:00:05	4.248	34.463
2012-11-16 21:00:05	4.358	34.6446
2012-11-16 22:00:05	4.338	34.8254
2012-11-16 23:00:05	4.364	35.0072
2012-11-17 00:00:05	4.524	35.1957
2012-11-17 01:00:05	5.006	35.4043
2012-11-17 02:00:05	5.618	35.6384
2012-11-17 03:00:05	6	35.8884
2012-11-17 04:00:05	6.168	36.1454
2012-11-17 05:00:05	6.033	36.3967
2012-11-17 06:00:05	6.123	36.6519
2012-11-17 07:00:05	6.411	36.919
2012-11-17 08:00:05	6.642	37.1957
2012-11-17 09:00:05	6.921	37.4841
2012-11-17 10:00:05	7.55	37.7987
2012-11-17 11:00:05	8.19	38.14
2012-11-17 12:00:05	8.65	38.5004
2012-11-17 13:00:05	9	38.8754
2012-11-17 14:00:05	9.42	39.2679
2012-11-17 15:00:05	9.58	39.667
2012-11-17 16:00:05	9.72	40.072
2012-11-17 17:00:05	9.94	40.4862
2012-11-17 18:00:05	9.81	40.895
2012-11-17 19:00:05	9.54	41.2925
2012-11-17 20:00:05	10.2	41.7175
2012-11-17 21:00:05	10.05	42.1362
2012-11-17 22:00:05	9.71	42.5408
2012-11-17 23:00:05	9.68	42.9441
2012-11-18 00:00:05	9.2	43.3275
2012-11-18 01:00:05	9.42	43.72
2012-11-18 02:00:05	9.39	44.1112
2012-11-18 03:00:05	9.12	44.4912
2012-11-18 04:00:05	9.22	44.8754
2012-11-18 05:00:05	8.85	45.2441
2012-11-18 06:00:05	8.18	45.585
2012-11-18 07:00:05	8.09	45.922
2012-11-18 08:00:05	7.97	46.2541
2012-11-18 09:00:05	8.08	46.5908
2012-11-18 10:00:05	8.16	46.9308
2012-11-18 11:00:05	8.32	47.2775
2012-11-18 12:00:05	8.46	47.63
2012-11-18 13:00:05	8.52	47.985
2012-11-18 14:00:05	8.7	48.3475
2012-11-18 15:00:05	8.6	48.7058
2012-11-18 16:00:05	8.5	49.06
2012-11-18 17:00:05	8.29	49.4054
2012-11-18 18:00:05	8.13	49.7441
2012-11-18 19:00:05	7.91	50.0737
2012-11-18 20:00:05	7.54	50.3879
2012-11-18 21:00:05	7.51	50.7008
2012-11-18 22:00:05	7.62	51.0183
2012-11-18 23:00:05	7.42	51.3275
2012-11-19 00:00:05	7.21	51.6279
2012-11-19 01:00:05	7.12	51.9245
2012-11-19 02:00:05	7.1	52.2204
2012-11-19 03:00:05	7.03	52.5133
2012-11-19 04:00:05	6.935	52.8022
2012-11-19 05:00:05	7.09	53.0977
2012-11-19 06:00:05	7.18	53.3968
2012-11-19 07:00:05	7.55	53.7114
2012-11-19 08:00:05	7.73	54.0335
2012-11-19 09:00:05	8.11	54.3714
2012-11-19 10:00:05	8.94	54.7439
2012-11-19 11:00:05	10	55.1606
2012-11-19 12:00:05	11.43	55.6368
2012-11-19 13:00:05	11.71	56.1247
2012-11-19 14:00:05	11.36	56.5981
2012-11-19 15:00:05	11.21	57.0652
2012-11-19 16:00:05	11.24	57.5335
2012-11-19 17:00:05	11.27	58.0031
2012-11-19 18:00:05	11.26	58.4722
2012-11-19 19:00:05	11.03	58.9318
2012-11-19 20:00:05	10.46	59.3677
2012-11-19 21:00:05	10.13	59.7897
2012-11-19 22:00:05	9.96	60.2047
2012-11-19 23:00:05	9.69	60.6085
2012-11-20 00:00:05	8.85	60.9772
2012-11-20 01:00:05	8.28	61.3222
2012-11-20 02:00:05	7.71	61.6435
2012-11-20 03:00:05	7.62	61.961
2012-11-20 04:00:05	7.83	62.2872
2012-11-20 05:00:05	8.1	62.6247
2012-11-20 06:00:05	7.96	62.9564
2012-11-20 07:00:05	7.53	63.2702
2012-11-20 08:00:05	7.1	63.566
2012-11-20 09:00:05	8	63.8993
2012-11-20 10:00:05	8.84	64.2677
2012-11-20 11:00:05	9.73	64.6731
2012-11-20 12:00:05	10.15	65.096
2012-11-20 13:00:05	11.18	65.5618
2012-11-20 14:00:06	11.41	66.0372
2012-11-20 15:00:06	11.17	66.5027
2012-11-20 16:00:06	10.69	66.9481
2012-11-20 17:00:06	9.65	67.3502
2012-11-20 18:00:06	9.05	67.7272
2012-11-20 19:00:06	8.96	68.1006
2012-11-20 20:00:06	8.73	68.4643
2012-11-20 21:00:06	8.45	68.8164
2012-11-20 22:00:06	7.96	69.1481
2012-11-20 23:00:06	7.32	69.4531
2012-11-21 00:00:06	6.991	69.7444
2012-11-21 01:00:06	7.29	70.0481
2012-11-21 02:00:06	7.43	70.3577
2012-11-21 03:00:06	7.5	70.6702
2012-11-21 04:00:06	7.33	70.9756
2012-11-21 05:00:06	7.02	71.2681
2012-11-21 06:00:06	6.858	71.5539
2012-11-21 07:00:06	6.79	71.8368
2012-11-21 08:00:06	6.979	72.1276
2012-11-21 09:00:06	7.33	72.433
2012-11-21 10:00:06	7.97	72.7651
2012-11-21 11:00:06	8.79	73.1313
2012-11-21 12:00:06	9.68	73.5347
2012-11-21 13:00:06	10.53	73.9734
2012-11-21 14:00:06	10.61	74.4155
2012-11-21 15:00:06	10.93	74.8709
2012-11-21 16:00:06	10.54	75.3101
2012-11-21 17:00:06	9.91	75.723
2012-11-21 18:00:06	9.11	76.1026
2012-11-21 19:00:06	8.12	76.4409
2012-11-21 20:00:06	7.75	76.7638
2012-11-21 21:00:06	7.32	77.0688
2012-11-21 22:00:06	7.17	77.3676
2012-11-21 23:00:06	6.709	77.6471
2012-11-22 00:00:06	6.752	77.9285
2012-11-22 01:00:06	6.386	78.1945
2012-11-22 02:00:06	5.659	78.4303
2012-11-22 03:00:06	5.72	78.6687
2012-11-22 04:00:06	4.68	78.8637
2012-11-22 05:00:06	3.932	79.0275
2012-11-22 06:00:06	3.371	79.168
2012-11-22 07:00:06	3.326	79.3065
2012-11-22 08:00:06	3.866	79.4676
2012-11-22 09:00:06	4.706	79.6637
2012-11-22 10:00:06	6.13	79.9191
2012-11-22 11:00:06	7.02	80.2116
2012-11-22 12:00:06	8.23	80.5545
2012-11-22 13:00:06	8.73	80.9183
2012-11-22 14:00:06	9.58	81.3175
2012-11-22 15:00:06	10.11	81.7387
2012-11-22 16:00:06	8.72	82.102
2012-11-22 17:00:06	7.56	82.417
2012-11-22 18:00:06	7.48	82.7287
2012-11-22 19:00:06	7.12	83.0254
2012-11-22 20:00:06	6.879	83.312
2012-11-22 21:00:06	7.01	83.6041
2012-11-22 22:00:06	6.751	83.8854
2012-11-22 23:00:06	6.58	84.1595
2012-11-23 00:00:06	6.546	84.4323
2012-11-23 01:00:06	6.777	84.7147
2012-11-23 02:00:06	7.63	85.0326
2012-11-23 03:00:06	7.93	85.363
2012-11-23 04:00:06	7.88	85.6913
2012-11-23 05:00:06	7.97	86.0234
2012-11-23 06:00:06	7.99	86.3563
2012-11-23 07:00:06	8.01	86.6901
2012-11-23 08:00:06	8.31	87.0363
2012-11-23 09:00:06	8.18	87.3772
2012-11-23 10:00:06	8.71	87.7401
2012-11-23 11:00:06	9.26	88.1259
2012-11-23 12:00:06	9.25	88.5113
2012-11-23 13:00:06	9.46	88.9055
2012-11-23 14:00:06	9.82	89.3147
2012-11-23 15:00:06	10.15	89.7376
2012-11-23 16:00:06	10.41	90.1713
2012-11-23 17:00:06	10.24	90.598
2012-11-23 18:00:06	9.99	91.0142
2012-11-23 19:00:06	10.17	91.438
2012-11-23 20:00:06	9.99	91.8542
2012-11-23 21:00:06	9.88	92.2659
2012-11-23 22:00:06	9.66	92.6684
2012-11-23 23:00:06	9.49	93.0638
2012-11-24 00:00:06	9.45	93.4576
2012-11-24 01:00:06	9.35	93.8472
2012-11-24 02:00:06	9.27	94.2334
2012-11-24 03:00:06	8.73	94.5972
2012-11-24 04:00:06	7.97	94.9292
2012-11-24 05:00:06	7.27	95.2322
2012-11-24 06:00:06	7.06	95.5263
2012-11-24 07:00:06	7.06	95.8205
2012-11-24 08:00:06	7.28	96.1238
2012-11-24 09:00:06	7.84	96.4505
2012-11-24 10:00:06	8.59	96.8084
2012-11-24 11:00:06	9.08	97.1867
2012-11-24 12:00:06	9.19	97.5697
2012-11-24 13:00:06	9.27	97.9559
2012-11-24 14:00:06	9.32	98.3442
2012-11-24 15:00:06	9.65	98.7463
2012-11-24 16:00:06	9.93	99.1601
2012-11-24 17:00:06	10.11	99.5813
2012-11-24 18:00:06	10.16	100.005
2012-11-24 19:00:06	10.86	100.457
2012-11-24 20:00:06	11.89	100.953
2012-11-24 21:00:06	13.42	101.512
2012-11-24 22:00:06	14.01	102.095
2012-11-24 23:00:06	13.74	102.668
2012-11-25 00:00:06	13.21	103.218
2012-11-25 01:00:06	13.16	103.767
2012-11-25 02:00:06	12.84	104.302
2012-11-25 03:00:06	12.11	104.806
2012-11-25 04:00:06	11.34	105.279
2012-11-25 05:00:06	10.5	105.716
2012-11-25 06:00:06	10.17	106.14
2012-11-25 07:00:06	9.62	106.541
2012-11-25 08:00:06	8.7	106.903
2012-11-25 09:00:06	8.38	107.253
2012-11-25 10:00:06	8.79	107.619
2012-11-25 11:00:06	9.4	108.01
2012-11-25 12:00:06	10.48	108.447
2012-11-25 13:00:06	11.06	108.908
2012-11-25 14:00:06	11.12	109.371
2012-11-25 15:00:06	10.91	109.826
2012-11-25 16:00:06	10.28	110.254
2012-11-25 17:00:06	9.38	110.645
2012-11-25 18:00:06	8.95	111.018
2012-11-25 19:00:06	8.71	111.381
2012-11-25 20:00:06	8.75	111.745
2012-11-25 21:00:06	8.45	112.098
2012-11-25 22:00:06	8.08	112.434
2012-11-25 23:00:06	7.97	112.766
2012-11-26 00:00:06	7.49	113.078
2012-11-26 01:00:06	6.9	113.366
2012-11-26 02:00:06	7.62	113.683
2012-11-26 03:00:06	8.4	114.033
2012-11-26 04:00:06	8.97	114.407
2012-11-26 05:00:06	9.61	114.808
2012-11-26 06:00:06	9.91	115.22
2012-11-26 07:00:06	10.1	115.641
2012-11-26 08:00:06	10.17	116.065
2012-11-26 09:00:06	10.39	116.498
2012-11-26 10:00:06	10.79	116.948
2012-11-26 11:00:06	11.07	117.409
2012-11-26 12:00:06	11.08	117.87
2012-11-26 13:00:06	11.02	118.33
2012-11-26 14:00:06	10.9	118.784
2012-11-26 15:00:06	10.58	119.225
2012-11-26 16:00:06	9.87	119.636
2012-11-26 17:00:06	9.73	120.041
2012-11-26 18:00:06	9.51	120.438
2012-11-26 19:00:06	9.04	120.814
2012-11-26 20:00:06	8.61	121.173
2012-11-26 21:00:06	8.54	121.529
2012-11-26 22:00:06	8.16	121.869
2012-11-26 23:00:06	7.67	122.188
2012-11-27 00:00:06	6.802	122.472
2012-11-27 01:00:06	6.772	122.754
2012-11-27 02:00:06	6.709	123.034
2012-11-27 03:00:06	6.673	123.312
2012-11-27 04:00:06	6.393	123.578
2012-11-27 05:00:06	6.144	123.834
2012-11-27 06:00:06	6.038	124.086
2012-11-27 07:00:06	6.181	124.343
2012-11-27 08:00:06	6.272	124.604
2012-11-27 09:00:06	6.256	124.865
2012-11-27 10:00:06	6.347	125.13
2012-11-27 11:00:06	6.311	125.392
2012-11-27 12:00:06	6.538	125.665
2012-11-27 13:00:06	6.941	125.954
2012-11-27 14:00:06	7.02	126.247
2012-11-27 15:00:06	7.1	126.542
2012-11-27 16:00:06	6.742	126.823
2012-11-27 17:00:06	6.554	127.096
2012-11-27 18:00:06	6.463	127.366
2012-11-27 19:00:06	6.392	127.632
2012-11-27 20:00:06	6.106	127.886
2012-11-27 21:00:06	6.009	128.137
2012-11-27 22:00:06	5.944	128.385
2012-11-27 23:00:06	5.898	128.63
2012-11-28 00:00:06	5.823	128.873
2012-11-28 01:00:06	5.741	129.112
2012-11-28 02:00:06	5.595	129.345
2012-11-28 03:00:06	5.562	129.577
2012-11-28 04:00:06	5.807	129.819
2012-11-28 05:00:06	5.869	130.063
2012-11-28 06:00:06	5.885	130.309
2012-11-28 07:00:06	5.09	130.521
2012-11-28 08:00:06	5.27	130.74
2012-11-28 09:00:06	5.53	130.971
2012-11-28 10:00:06	5.633	131.205
2012-11-28 11:00:06	6.452	131.474
2012-11-28 12:00:06	6.834	131.759
2012-11-28 13:00:06	7.11	132.055
2012-11-28 14:00:06	7.3	132.359
2012-11-28 15:00:06	7.23	132.661
2012-11-28 16:00:06	6.746	132.942
2012-11-28 17:00:06	6.307	133.205
2012-11-28 18:00:06	5.671	133.441
2012-11-28 19:00:06	5.295	133.662
2012-11-28 20:00:06	5.466	133.889
2012-11-28 21:00:06	5.755	134.129
2012-11-28 22:00:07	5.869	134.374
2012-11-28 23:00:07	5.911	134.62
2012-11-29 00:00:07	5.685	134.857
2012-11-29 01:00:07	5.631	135.091
2012-11-29 02:00:07	5.726	135.33
2012-11-29 03:00:07	5.363	135.553
2012-11-29 04:00:07	5.24	135.772
2012-11-29 05:00:07	5.05	135.982
2012-11-29 06:00:07	4.999	136.19
2012-11-29 07:00:07	4.851	136.393
2012-11-29 08:00:07	4.505	136.58
2012-11-29 09:00:07	3.979	136.746
2012-11-29 10:00:07	4.331	136.927
2012-11-29 11:00:07	4.668	137.121
2012-11-29 12:00:07	5.287	137.341
2012-11-29 13:00:07	6.283	137.603
2012-11-29 14:00:07	6.246	137.863
2012-11-29 15:00:07	5.462	138.091
2012-11-29 16:00:07	5.416	138.317
2012-11-29 17:00:07	4.825	138.518
2012-11-29 18:00:07	4.359	138.699
2012-11-29 19:00:07	3.963	138.864
2012-11-29 20:00:07	3.236	138.999
2012-11-29 21:00:07	2.516	139.104
2012-11-29 22:00:07	2.312	139.2
2012-11-29 23:00:07	1.569	139.266
2012-11-30 00:00:07	1.015	139.308
2012-11-30 01:00:07	1.305	139.362
2012-11-30 02:00:07	0.575	139.386
2012-11-30 03:00:07	0.419	139.404
2012-11-30 04:00:07	0.375	139.42
2012-11-30 05:00:07	0.656	139.447
2012-11-30 06:00:07	0.381	139.463
2012-11-30 07:00:07	0.535	139.485
2012-11-30 08:00:07	-0.371	139.485
2012-11-30 09:00:07	-0.455	139.485
2012-11-30 10:00:07	0.474	139.505
2012-11-30 11:00:07	1.361	139.561
2012-11-30 12:00:07	2.399	139.661
2012-11-30 13:00:07	3.759	139.818
2012-11-30 14:00:07	3.974	139.984
2012-11-30 15:00:07	4.194	140.158
2012-11-30 16:00:07	4.191	140.333
2012-11-30 17:00:07	3.111	140.463
2012-11-30 18:00:07	2.235	140.556
2012-11-30 19:00:07	1.309	140.61
2012-11-30 20:00:07	0.845	140.646
2012-11-30 21:00:07	0.129	140.651
2012-11-30 22:00:07	0.127	140.656
2012-11-30 23:00:07	-1.075	140.656
2012-12-01 00:00:07	-0.908	140.656
2012-12-01 01:00:07	-0.877	140.656
2012-12-01 02:00:07	-0.695	140.656
2012-12-01 03:00:07	-1.264	140.656
2012-12-01 04:00:07	-1.317	140.656
2012-12-01 05:00:07	-1.46	140.656
2012-12-01 06:00:07	-0.822	140.656
2012-12-01 07:00:07	-0.541	140.656
2012-12-01 08:00:07	-0.471	140.656
2012-12-01 09:00:07	-0.515	140.656
2012-12-01 10:00:07	0.065	140.659
2012-12-01 11:00:07	2.154	140.749
2012-12-01 12:00:07	3.167	140.881
2012-12-01 13:00:07	3.824	141.04
2012-12-01 14:00:07	3.849	141.2
2012-12-01 15:00:07	4.465	141.386
2012-12-01 16:00:07	4.214	141.562
2012-12-01 17:00:07	3.211	141.696
2012-12-01 18:00:07	2.953	141.819
2012-12-01 19:00:07	2.987	141.943
2012-12-01 20:00:07	3.172	142.075
2012-12-01 21:00:07	3.737	142.231
2012-12-01 22:00:07	3.527	142.378
2012-12-01 23:00:07	3.764	142.535
2012-12-02 00:00:07	3.564	142.683
2012-12-02 01:00:07	2.7	142.796
2012-12-02 02:00:07	1.951	142.877
2012-12-02 03:00:07	1.484	142.939
2012-12-02 04:00:07	0.939	142.978
2012-12-02 05:00:07	0.806	143.012
2012-12-02 06:00:07	0.148	143.018
2012-12-02 07:00:07	-0.075	143.018
2012-12-02 08:00:07	0.26	143.029
2012-12-02 09:00:07	0.405	143.046
2012-12-02 10:00:07	1.727	143.118
2012-12-02 11:00:07	3.333	143.256
2012-12-02 12:00:07	4.303	143.436
2012-12-02 13:00:07	4.829	143.637
2012-12-02 14:00:07	5.126	143.851
2012-12-02 15:00:07	5.039	144.06
2012-12-02 16:00:07	4.03	144.228
2012-12-02 17:00:07	2.931	144.351
2012-12-02 18:00:07	2.209	144.443
2012-12-02 19:00:07	1.587	144.509
2012-12-02 20:00:07	1.376	144.566
2012-12-02 21:00:07	0.345	144.58
2012-12-02 22:00:07	0.597	144.605
2012-12-02 23:00:07	1.266	144.658
2012-12-03 00:00:07	2.384	144.757
2012-12-03 01:00:07	2.796	144.874
2012-12-03 02:00:07	3.078	145.002
2012-12-03 03:00:07	2.925	145.124
2012-12-03 04:00:07	3.005	145.249
2012-12-03 05:00:07	3.257	145.385
2012-12-03 06:00:07	3.588	145.534
2012-12-03 07:00:07	3.878	145.696
2012-12-03 08:00:07	4.192	145.871
2012-12-03 09:00:07	5.084	146.082
2012-12-03 10:00:07	6.623	146.358
2012-12-03 11:00:07	8.35	146.706
2012-12-03 12:00:07	9.74	147.112
2012-12-03 13:00:07	10.59	147.553
2012-12-03 14:00:07	11.01	148.012
2012-12-03 15:00:07	10.84	148.464
2012-12-03 16:00:07	9.55	148.862
2012-12-03 17:00:07	8.33	149.209
2012-12-03 18:00:07	7.05	149.503
2012-12-03 19:00:07	7.1	149.798
2012-12-03 20:00:07	7.43	150.108
2012-12-03 21:00:07	7.36	150.415
2012-12-03 22:00:07	7.25	150.717
2012-12-03 23:00:07	7.07	151.011
2012-12-04 00:00:07	6.92	151.3
2012-12-04 01:00:07	4.951	151.506
2012-12-04 02:00:07	4.594	151.697
2012-12-04 03:00:07	4.444	151.883
2012-12-04 04:00:07	4.199	152.058
2012-12-04 05:00:07	4.131	152.23
2012-12-04 06:00:07	4.214	152.405
2012-12-04 07:00:07	3.524	152.552
2012-12-04 08:00:07	3.472	152.697
2012-12-04 09:00:07	3.508	152.843
2012-12-04 10:00:07	4.415	153.027
2012-12-04 11:00:07	5.613	153.261
2012-12-04 12:00:07	5.742	153.5
2012-12-04 13:00:07	6.31	153.763
2012-12-04 14:00:07	6.165	154.02
2012-12-04 15:00:07	6.402	154.287
2012-12-04 16:00:07	5.695	154.524
2012-12-04 17:00:07	5.221	154.741
2012-12-04 18:00:07	3.824	154.901
2012-12-04 19:00:07	3.356	155.041
2012-12-04 20:00:07	2.984	155.165
2012-12-04 21:00:07	2.526	155.27
2012-12-04 22:00:07	2.493	155.374
2012-12-04 23:00:07	2.775	155.49
2012-12-05 00:00:07	2.244	155.583
2012-12-05 01:00:07	2.512	155.688
2012-12-05 02:00:07	2.084	155.775
2012-12-05 03:00:07	2.106	155.862
2012-12-05 04:00:07	2.223	155.955
2012-12-05 05:00:07	2.099	156.042
2012-12-05 06:00:07	1.433	156.102
2012-12-05 07:00:07	1.284	156.156
2012-12-05 08:00:07	1.514	156.219
2012-12-05 09:00:07	2.061	156.305
2012-12-05 10:00:07	2.825	156.422
2012-12-05 11:00:07	3.173	156.555
2012-12-05 12:00:07	3.553	156.703
2012-12-05 13:00:07	3.816	156.862
2012-12-05 14:00:07	3.835	157.021
2012-12-05 15:00:07	3.591	157.171
2012-12-05 16:00:07	2.117	157.259
2012-12-05 17:00:07	1.665	157.329
2012-12-05 18:00:07	2.019	157.413
2012-12-05 19:00:07	1.984	157.495
2012-12-05 20:00:07	1.389	157.553
2012-12-05 21:00:07	1.276	157.606
2012-12-05 22:00:07	1.183	157.656
2012-12-05 23:00:07	0.43	157.674
2012-12-06 00:00:07	0.585	157.698
2012-12-06 01:00:07	0.433	157.716
2012-12-06 02:00:07	0.39	157.732
2012-12-06 03:00:07	0.225	157.742
2012-12-06 04:00:07	0.057	157.744
2012-12-06 05:00:07	-0.995	157.744
2012-12-06 06:00:07	-0.8	157.744
2012-12-06 07:00:07	-1.095	157.744
2012-12-06 08:00:07	-0.891	157.744
2012-12-06 09:00:07	-0.458	157.744
2012-12-06 10:00:07	0.199	157.752
2012-12-06 11:00:07	0.718	157.782
2012-12-06 12:00:07	1.848	157.859
2012-12-06 13:00:07	2.589	157.967
2012-12-06 14:00:07	3.008	158.092
2012-12-06 15:00:07	2.663	158.203
2012-12-06 16:00:07	2.17	158.294
2012-12-06 17:00:07	1.719	158.365
2012-12-06 18:00:07	1.708	158.437
2012-12-06 19:00:07	1.74	158.509
2012-12-06 20:00:07	2.077	158.596
2012-12-06 21:00:07	2.109	158.684
2012-12-06 22:00:07	2.237	158.777
2012-12-06 23:00:07	2.41	158.877
2012-12-07 00:00:07	2.325	158.974
2012-12-07 01:00:07	2.089	159.061
2012-12-07 02:00:07	0.874	159.097
2012-12-07 03:00:07	0.211	159.106
2012-12-07 04:00:07	0.031	159.108
2012-12-07 05:00:07	0.143	159.114
2012-12-07 06:00:08	0.253	159.124
2012-12-07 07:00:08	0.546	159.147
2012-12-07 08:00:08	0.788	159.18
2012-12-07 09:00:08	1.122	159.226
2012-12-07 10:00:08	1.613	159.294
2012-12-07 11:00:08	1.896	159.373
2012-12-07 12:00:08	0.763	159.404
2012-12-07 13:00:08	1.396	159.463
2012-12-07 14:00:08	2.549	159.569
2012-12-07 15:00:08	3.436	159.712
2012-12-07 16:00:08	4.389	159.895
2012-12-07 17:00:08	4.555	160.085
2012-12-07 18:00:08	4.587	160.276
2012-12-07 19:00:08	4.785	160.475
2012-12-07 20:00:08	4.77	160.674
2012-12-07 21:00:08	4.753	160.872
2012-12-07 22:00:08	4.425	161.056
2012-12-07 23:00:08	4.367	161.238
2012-12-08 00:00:08	4.314	161.418
2012-12-08 01:00:08	4.106	161.589
2012-12-08 02:00:08	3.486	161.734
2012-12-08 03:00:08	3.178	161.867
2012-12-08 04:00:08	2.893	161.987
2012-12-08 05:00:08	2.587	162.095
2012-12-08 06:00:08	1.522	162.158
2012-12-08 07:00:08	1.424	162.218
2012-12-08 08:00:08	1.978	162.3
2012-12-08 09:00:08	2.043	162.385
2012-12-08 10:00:08	2.237	162.479
2012-12-08 11:00:08	2.46	162.581
2012-12-08 12:00:08	2.963	162.705
2012-12-08 13:00:08	3.344	162.844
2012-12-08 14:00:08	3.725	162.999
2012-12-08 15:00:08	3.515	163.146
2012-12-08 16:00:08	2.334	163.243
2012-12-08 17:00:08	1.3	163.297
2012-12-08 18:00:08	0.315	163.31
2012-12-08 19:00:08	0.011	163.311
2012-12-08 20:00:08	-0.177	163.311
2012-12-08 21:00:08	-0.968	163.311
2012-12-08 22:00:08	-1.11	163.311
2012-12-08 23:00:08	-1.519	163.311
2012-12-09 00:00:08	-1.066	163.311
2012-12-09 01:00:08	-0.377	163.311
2012-12-09 02:00:08	-0.885	163.311
2012-12-09 03:00:08	-0.95	163.311
2012-12-09 04:00:08	-0.487	163.311
2012-12-09 05:00:08	1.363	163.367
2012-12-09 06:00:08	1.591	163.434
2012-12-09 07:00:08	2.33	163.531
2012-12-09 08:00:08	2.644	163.641
2012-12-09 09:00:08	2.96	163.764
2012-12-09 10:00:08	3.788	163.922
2012-12-09 11:00:08	4.631	164.115
2012-12-09 12:00:08	5.353	164.338
2012-12-09 13:00:08	5.961	164.586
2012-12-09 14:00:08	6.249	164.847
2012-12-09 15:00:08	6.244	165.107
2012-12-09 16:00:08	5.771	165.347
2012-12-09 17:00:08	5.849	165.591
2012-12-09 18:00:08	5.885	165.836
2012-12-09 19:00:08	6.068	166.089
2012-12-09 20:00:08	6.101	166.343
2012-12-09 21:00:08	6.275	166.605
2012-12-09 22:00:08	6.108	166.859
2012-12-09 23:00:08	6.108	167.114
2012-12-10 00:00:08	5.916	167.36
2012-12-10 01:00:08	5.42	167.586
2012-12-10 02:00:08	4.535	167.775
2012-12-10 03:00:08	3.233	167.91
2012-12-10 04:00:08	2.973	168.034
2012-12-10 05:00:08	2.988	168.158
2012-12-10 06:00:08	2.262	168.252
2012-12-10 07:00:08	2.597	168.361
2012-12-10 08:00:08	2.113	168.449
2012-12-10 09:00:08	1.727	168.521
2012-12-10 10:00:08	3.039	168.647
2012-12-10 11:00:08	4.234	168.824
2012-12-10 12:00:08	5.019	169.033
2012-12-10 13:00:08	5.419	169.259
2012-12-10 14:00:08	5.166	169.474
2012-12-10 15:00:08	4.629	169.667
2012-12-10 16:00:08	4.108	169.838
2012-12-10 17:00:08	4.031	170.006
2012-12-10 18:00:08	3.999	170.172
2012-12-10 19:00:08	4.052	170.341
2012-12-10 20:00:08	3.808	170.5
2012-12-10 21:00:08	3.405	170.642
2012-12-10 22:00:08	3.138	170.773
2012-12-10 23:00:08	3.018	170.898
2012-12-11 00:00:08	2.898	171.019
2012-12-11 01:00:08	2.594	171.127
2012-12-11 02:00:08	2.531	171.233
2012-12-11 03:00:08	2.349	171.331
2012-12-11 04:00:08	1.856	171.408
2012-12-11 05:00:08	1.176	171.457
2012-12-11 06:00:08	0.749	171.488
2012-12-11 07:00:08	0.532	171.51
2012-12-11 08:00:08	0.014	171.511
2012-12-11 09:00:08	-0.224	171.511
2012-12-11 10:00:08	0.48	171.531
2012-12-11 11:00:08	1.78	171.605
2012-12-11 12:00:08	2.675	171.716
2012-12-11 13:00:08	3.18	171.849
2012-12-11 14:00:08	3.094	171.978
2012-12-11 15:00:08	2.708	172.091
2012-12-11 16:00:08	1.63	172.159
2012-12-11 17:00:08	1.022	172.201
2012-12-11 18:00:08	0.593	172.226
2012-12-11 19:00:08	-0.123	172.226
2012-12-11 20:00:08	-0.689	172.226
2012-12-11 21:00:08	-1.185	172.226
2012-12-11 22:00:08	-1.225	172.226
2012-12-11 23:00:08	-1.433	172.226
2012-12-12 00:00:08	-2.213	172.226
2012-12-12 01:00:08	-2.631	172.226
2012-12-12 02:00:08	-3.172	172.226
2012-12-12 03:00:08	-3.456	172.226
2012-12-12 04:00:08	-3.991	172.226
2012-12-12 05:00:08	-4.233	172.226
2012-12-12 06:00:08	-4.008	172.226
2012-12-12 07:00:08	-4.244	172.226
2012-12-12 08:00:08	-3.886	172.226
2012-12-12 09:00:08	-3.269	172.226
2012-12-12 10:00:08	-2.04	172.226
2012-12-12 11:00:08	-0.878	172.226
2012-12-12 12:00:08	0.271	172.237
2012-12-12 13:00:08	0.752	172.269
2012-12-12 14:00:08	0.786	172.301
2012-12-12 15:00:08	0.565	172.325
2012-12-12 16:00:08	0.159	172.331
2012-12-12 17:00:08	-0.561	172.331
2012-12-12 18:00:08	-1.195	172.331
2012-12-12 19:00:08	-1.654	172.331
2012-12-12 20:00:08	-1.962	172.331
2012-12-12 21:00:08	-2.182	172.331
2012-12-12 22:00:08	-2.192	172.331
2012-12-12 23:00:08	-2.31	172.331
2012-12-13 00:00:08	-2.709	172.331
2012-12-13 01:00:08	-2.907	172.331
2012-12-13 02:00:08	-2.982	172.331
2012-12-13 03:00:08	-3.192	172.331
2012-12-13 04:00:08	-3.195	172.331
2012-12-13 05:00:08	-3.193	172.331
2012-12-13 06:00:08	-3.169	172.331
2012-12-13 07:00:08	-3.126	172.331
2012-12-13 08:00:08	-2.52	172.331
2012-12-13 09:00:08	-1.524	172.331
2012-12-13 10:00:08	-0.226	172.331
2012-12-13 11:00:08	0.542	172.354
2012-12-13 12:00:08	0.624	172.38
2012-12-13 13:00:08	1.241	172.432
2012-12-13 14:00:08	2.188	172.523
2012-12-13 15:00:08	2.385	172.622
2012-12-13 16:00:08	2.916	172.744
2012-12-13 17:00:08	3.281	172.88
2012-12-13 18:00:08	3.588	173.03
2012-12-13 19:00:08	3.91	173.193
2012-12-13 20:00:08	3.927	173.357
2012-12-13 21:00:08	4.135	173.529
2012-12-13 22:00:08	3.969	173.694
2012-12-13 23:00:08	3.985	173.86
2012-12-14 00:00:08	3.783	174.018
2012-12-14 01:00:08	4.327	174.198
2012-12-14 02:00:08	4.934	174.404
2012-12-14 03:00:08	5.067	174.615
2012-12-14 04:00:08	4.808	174.815
2012-12-14 05:00:08	4.984	175.023
2012-12-14 06:00:08	5.113	175.236
2012-12-14 07:00:08	5.4	175.461
2012-12-14 08:00:08	5.851	175.705
2012-12-14 09:00:08	5.981	175.954
2012-12-14 10:00:08	6.873	176.24
2012-12-14 11:00:08	7.79	176.565
2012-12-14 12:00:08	8.9	176.936
2012-12-14 13:00:08	9.69	177.339
2012-12-14 14:00:08	10.45	177.775
2012-12-14 15:00:08	10.63	178.218
2012-12-14 16:00:08	10.85	178.67
2012-12-14 17:00:08	10.6	179.112
2012-12-14 18:00:08	10.52	179.55
2012-12-14 19:00:08	10.51	179.988
2012-12-14 20:00:08	10.1	180.409
2012-12-14 21:00:08	9.92	180.822
2012-12-14 22:00:08	9.82	181.231
2012-12-14 23:00:08	9.75	181.637
2012-12-15 00:00:08	8.45	181.989
2012-12-15 01:00:08	7.93	182.32
2012-12-15 02:00:08	7.59	182.636
2012-12-15 03:00:08	7.64	182.954
2012-12-15 04:00:08	8.06	183.29
2012-12-15 05:00:08	8.23	183.633
2012-12-15 06:00:08	7.85	183.96
2012-12-15 07:00:08	7.36	184.267
2012-12-15 08:00:08	7.07	184.562
2012-12-15 09:00:08	7.3	184.866
2012-12-15 10:00:08	8.1	185.203
2012-12-15 11:00:08	8.62	185.562
2012-12-15 12:00:08	9.81	185.971
2012-12-15 13:00:08	10.25	186.398
2012-12-15 14:00:09	10.41	186.832
2012-12-15 15:00:09	10.26	187.259
2012-12-15 16:00:09	9.95	187.674
2012-12-15 17:00:09	9.26	188.06
2012-12-15 18:00:09	9.23	188.444
2012-12-15 19:00:09	8.4	188.794
2012-12-15 20:00:09	8.08	189.131
2012-12-15 21:00:09	7.88	189.459
2012-12-15 22:00:09	8.13	189.798
2012-12-15 23:00:09	8.15	190.138
2012-12-16 00:00:09	7.88	190.466
2012-12-16 01:00:09	7.21	190.767
2012-12-16 02:00:09	7.05	191.06
2012-12-16 03:00:09	7.09	191.356
2012-12-16 04:00:09	7.28	191.659
2012-12-16 05:00:09	7.49	191.971
2012-12-16 06:00:09	7.77	192.295
2012-12-16 07:00:09	7.7	192.616
2012-12-16 08:00:09	7.33	192.921
2012-12-16 09:00:09	7.49	193.233
2012-12-16 10:00:09	8.05	193.569
2012-12-16 11:00:09	8.94	193.941
2012-12-16 12:00:09	9.28	194.328
2012-12-16 13:00:09	9.43	194.721
2012-12-16 14:00:09	9.22	195.105
2012-12-16 15:00:09	9.34	195.494
2012-12-16 16:00:09	9.17	195.876
2012-12-16 17:00:09	8.66	196.237
2012-12-16 18:00:09	8.35	196.585
2012-12-16 19:00:09	7.98	196.917
2012-12-16 20:00:09	7.43	197.227
2012-12-16 21:00:09	7.19	197.527
2012-12-16 22:00:09	7.02	197.819
2012-12-16 23:00:09	7.17	198.118
2012-12-17 00:00:09	7.6	198.434
2012-12-17 01:00:09	7.71	198.756
2012-12-17 02:00:09	7.17	199.054
2012-12-17 03:00:09	7.07	199.349
2012-12-17 04:00:09	7.17	199.648
2012-12-17 05:00:09	7.36	199.954
2012-12-17 06:00:09	7.65	200.273
2012-12-17 07:00:09	7.59	200.589
2012-12-17 08:00:09	7.53	200.903
2012-12-17 09:00:09	7.58	201.219
2012-12-17 10:00:09	8.41	201.569
2012-12-17 11:00:09	8.53	201.925
2012-12-17 12:00:09	8.88	202.295
2012-12-17 13:00:09	9.26	202.681
2012-12-17 14:00:09	9.12	203.061
2012-12-17 15:00:09	6.85	203.346
2012-12-17 16:00:09	6.004	203.596
2012-12-17 17:00:09	5.511	203.826
2012-12-17 18:00:09	5.429	204.052
2012-12-17 19:00:09	5.815	204.294
2012-12-17 20:00:09	5.427	204.521
2012-12-17 21:00:09	5.172	204.736
2012-12-17 22:00:09	5.352	204.959
2012-12-17 23:00:09	5.401	205.184
2012-12-18 00:00:09	5.32	205.406
2012-12-18 01:00:09	5.35	205.629
2012-12-18 02:00:09	5.626	205.863
2012-12-18 03:00:09	5.56	206.095
2012-12-18 04:00:09	6.262	206.356
2012-12-18 05:00:09	6.543	206.628
2012-12-18 06:00:09	7.04	206.922
2012-12-18 07:00:09	6.91	207.21
2012-12-18 08:00:09	6.531	207.482
2012-12-18 09:00:09	6.554	207.755
2012-12-18 10:00:09	7.08	208.05
2012-12-18 11:00:09	7.67	208.369
2012-12-18 12:00:09	7.77	208.693
2012-12-18 13:00:09	7.75	209.016
2012-12-18 14:00:09	7.77	209.34
2012-12-18 15:00:09	7.59	209.656
2012-12-18 16:00:09	7.14	209.953
2012-12-18 17:00:09	7.02	210.246
2012-12-18 18:00:09	6.9	210.533
2012-12-18 19:00:09	6.692	210.812
2012-12-18 20:00:09	6.419	211.08
2012-12-18 21:00:09	5.926	211.327
2012-12-18 22:00:09	5.872	211.571
2012-12-18 23:00:09	5.498	211.8
2012-12-19 00:00:09	5.148	212.015
2012-12-19 01:00:09	4.85	212.217
2012-12-19 02:00:09	4.44	212.402
2012-12-19 03:00:09	4.708	212.598
2012-12-19 04:00:09	4.397	212.781
2012-12-19 05:00:09	4.141	212.954
2012-12-19 06:00:09	3.826	213.113
2012-12-19 07:00:09	4.479	213.3
2012-12-19 08:00:09	5.207	213.517
2012-12-19 09:00:09	5.3	213.738
2012-12-19 10:00:09	5.821	213.98
2012-12-19 11:00:09	6.212	214.239
2012-12-19 12:00:09	6.43	214.507
2012-12-19 13:00:09	6.687	214.786
2012-12-19 14:00:09	6.719	215.066
2012-12-19 15:00:09	6.81	215.349
2012-12-19 16:00:09	6.848	215.635
2012-12-19 17:00:09	6.542	215.907
2012-12-19 18:00:09	5.969	216.156
2012-12-19 19:00:09	5.623	216.39
2012-12-19 20:00:09	5.495	216.619
2012-12-19 21:00:09	5.493	216.848
2012-12-19 22:00:09	5.596	217.081
2012-12-19 23:00:09	5.775	217.322
2012-12-20 00:00:09	5.933	217.569
2012-12-20 01:00:09	6.105	217.824
2012-12-20 02:00:09	6.378	218.089
2012-12-20 03:00:09	6.712	218.369
2012-12-20 04:00:09	6.972	218.659
2012-12-20 05:00:09	6.971	218.95
2012-12-20 06:00:09	6.733	219.23
2012-12-20 07:00:09	6.433	219.498
2012-12-20 08:00:09	5.97	219.747
2012-12-20 09:00:09	5.775	219.988
2012-12-20 10:00:09	5.877	220.233
2012-12-20 11:00:09	6.581	220.507
2012-12-20 12:00:09	6.968	220.797
2012-12-20 13:00:09	7.67	221.117
2012-12-20 14:00:09	8.72	221.48
2012-12-20 15:00:09	9.46	221.874
2012-12-20 16:00:09	9.62	222.275
2012-12-20 17:00:09	9.63	222.676
2012-12-20 18:00:09	9.13	223.057
2012-12-20 19:00:09	9.34	223.446
2012-12-20 20:00:09	9.32	223.834
2012-12-20 21:00:09	9.25	224.22
2012-12-20 22:00:09	9.05	224.597
2012-12-20 23:00:09	8.86	224.966
2012-12-21 00:00:09	8.64	225.326
2012-12-21 01:00:09	8.22	225.669
2012-12-21 02:00:09	7.38	225.976
2012-12-21 03:00:09	6.981	226.267
2012-12-21 04:00:09	7.12	226.564
2012-12-21 05:00:09	7.26	226.866
2012-12-21 06:00:09	7.23	227.167
2012-12-21 07:00:09	6.97	227.458
2012-12-21 08:00:09	6.982	227.749
2012-12-21 09:00:09	7.26	228.051
2012-12-21 10:00:09	7.47	228.362
2012-12-21 11:00:09	7.81	228.688
2012-12-21 12:00:09	8.06	229.024
2012-12-21 13:00:09	8.2	229.365
2012-12-21 14:00:09	8.29	229.711
2012-12-21 15:00:09	8.68	230.072
2012-12-21 16:00:09	8.41	230.423
2012-12-21 17:00:09	7.7	230.744
2012-12-21 18:00:09	7.4	231.052
2012-12-21 19:00:09	6.984	231.343
2012-12-21 20:00:09	6.512	231.614
2012-12-21 21:00:09	6.375	231.88
2012-12-21 22:00:09	6.297	232.142
2012-12-21 23:00:09	6.085	232.396
2012-12-22 00:00:09	5.968	232.645
2012-12-22 01:00:09	6.036	232.896
2012-12-22 02:00:09	6.326	233.16
2012-12-22 03:00:09	6.449	233.428
2012-12-22 04:00:09	6.631	233.705
2012-12-22 05:00:09	7.01	233.997
2012-12-22 06:00:09	6.757	234.278
2012-12-22 07:00:09	6.668	234.556
2012-12-22 08:00:09	6.834	234.841
2012-12-22 09:00:09	7.11	235.137
2012-12-22 10:00:09	7.39	235.445
2012-12-22 11:00:09	7.77	235.769
2012-12-22 12:00:09	8.42	236.12
2012-12-22 13:00:09	9.37	236.51
2012-12-22 14:00:09	10.51	236.948
2012-12-22 15:00:09	11.16	237.413
2012-12-22 16:00:09	12.11	237.917
2012-12-22 17:00:09	13.21	238.468
2012-12-22 18:00:09	13.52	239.031
2012-12-22 19:00:09	13.72	239.603
2012-12-22 20:00:09	13.59	240.169
2012-12-22 21:00:09	13.39	240.727
2012-12-22 22:00:09	12.94	241.266
2012-12-22 23:00:09	12.9	241.804
2012-12-23 00:00:09	12.96	242.344
2012-12-23 01:00:09	13.13	242.891
2012-12-23 02:00:09	13.34	243.447
2012-12-23 03:00:09	13.25	243.999
2012-12-23 04:00:09	13.22	244.55
2012-12-23 05:00:09	13.12	245.096
2012-12-23 06:00:09	13.41	245.655
2012-12-23 07:00:09	13.38	246.212
2012-12-23 08:00:09	13.48	246.774
2012-12-23 09:00:09	13.22	247.325
2012-12-23 10:00:09	13.02	247.867
2012-12-23 11:00:09	13.04	248.411
2012-12-23 12:00:09	13.09	248.956
2012-12-23 13:00:09	13.12	249.503
2012-12-23 14:00:09	13.33	250.058
2012-12-23 15:00:09	13.69	250.629
2012-12-23 16:00:09	13.99	251.212
2012-12-23 17:00:09	13.77	251.785
2012-12-23 18:00:09	13.51	252.348
2012-12-23 19:00:09	13.3	252.902
2012-12-23 20:00:09	12.4	253.419
2012-12-23 21:00:09	12.1	253.923
2012-12-23 22:00:10	11.81	254.415
2012-12-23 23:00:10	11.41	254.891
2012-12-24 00:00:10	11.12	255.354
2012-12-24 01:00:10	10.88	255.807
2012-12-24 02:00:10	10.56	256.247
2012-12-24 03:00:10	10.5	256.685
2012-12-24 04:00:10	10.18	257.109
2012-12-24 05:00:10	9.78	257.517
2012-12-24 06:00:10	9.47	257.911
2012-12-24 07:00:10	9.23	258.296
2012-12-24 08:00:10	8.82	258.663
2012-12-24 09:00:10	9	259.038
2012-12-24 10:00:10	9.61	259.439
2012-12-24 11:00:10	10.55	259.878
2012-12-24 12:00:10	11.11	260.341
2012-12-24 13:00:10	11.08	260.803
2012-12-24 14:00:10	11.31	261.274
2012-12-24 15:00:10	11.91	261.77
2012-12-24 16:00:10	12.11	262.275
2012-12-24 17:00:10	11.91	262.771
2012-12-24 18:00:10	11.53	263.252
2012-12-24 19:00:10	11.33	263.724
2012-12-24 20:00:10	11.67	264.21
2012-12-24 21:00:10	11.87	264.705
2012-12-24 22:00:10	11.22	265.172
2012-12-24 23:00:10	10.98	265.63
2012-12-25 00:00:10	10.82	266.08
2012-12-25 01:00:10	10.53	266.519
2012-12-25 02:00:10	10.5	266.957
2012-12-25 03:00:10	10.73	267.404
2012-12-25 04:00:10	10.09	267.824
2012-12-25 05:00:10	9.66	268.227
2012-12-25 06:00:10	9.09	268.605
2012-12-25 07:00:10	8.83	268.973
2012-12-25 08:00:10	9.01	269.349
2012-12-25 09:00:10	9.39	269.74
2012-12-25 10:00:10	9.44	270.133
2012-12-25 11:00:10	9.71	270.538
2012-12-25 12:00:10	10.54	270.977
2012-12-25 13:00:10	11.14	271.441
2012-12-25 14:00:10	11.23	271.909
2012-12-25 15:00:10	11.12	272.372
2012-12-25 16:00:10	10.62	272.815
2012-12-25 17:00:10	10.6	273.257
2012-12-25 18:00:10	10.12	273.678
2012-12-25 19:00:10	9.39	274.07
2012-12-25 20:00:10	8.85	274.438
2012-12-25 21:00:10	8.81	274.805
2012-12-25 22:00:10	8.44	275.157
2012-12-25 23:00:10	8.01	275.491
2012-12-26 00:00:10	7.82	275.817
2012-12-26 01:00:10	7.8	276.142
2012-12-26 02:00:10	7.92	276.472
2012-12-26 03:00:10	7.77	276.795
2012-12-26 04:00:10	7.39	277.103
2012-12-26 05:00:10	7.34	277.409
2012-12-26 06:00:10	7.55	277.724
2012-12-26 07:00:10	7.62	278.041
2012-12-26 08:00:10	7.34	278.347
2012-12-26 09:00:10	7.14	278.645
2012-12-26 10:00:10	7.9	278.974
2012-12-26 11:00:10	8.78	279.34
2012-12-26 12:00:10	9.18	279.722
2012-12-26 13:00:10	9.44	280.115
2012-12-26 14:00:10	9.52	280.512
2012-12-26 15:00:10	9.78	280.92
2012-12-26 16:00:10	9.76	281.326
2012-12-26 17:00:10	9.79	281.734
2012-12-26 18:00:10	10.13	282.156
2012-12-26 19:00:10	9.21	282.54
2012-12-26 20:00:10	9.24	282.925
2012-12-26 21:00:10	9.5	283.321
2012-12-26 22:00:10	9.94	283.735
2012-12-26 23:00:10	10.45	284.17
2012-12-27 00:00:10	10.29	284.599
2012-12-27 01:00:10	9.89	285.011
2012-12-27 02:00:10	10.01	285.428
2012-12-27 03:00:10	9.8	285.837
2012-12-27 04:00:10	9.6	286.237
2012-12-27 05:00:10	9.25	286.622
2012-12-27 06:00:10	9.44	287.015
2012-12-27 07:00:10	9.84	287.425
2012-12-27 08:00:10	9.14	287.806
2012-12-27 09:00:10	9.39	288.197
2012-12-27 10:00:10	9.82	288.607
2012-12-27 11:00:10	10.06	289.026
2012-12-27 12:00:10	8.85	289.395
2012-12-27 13:00:10	9.5	289.79
2012-12-27 14:00:10	8.84	290.159
2012-12-27 15:00:10	9.24	290.544
2012-12-27 16:00:10	8.68	290.905
2012-12-27 17:00:10	8.74	291.27
2012-12-27 18:00:10	8.26	291.614
2012-12-27 19:00:10	7.78	291.938
2012-12-27 20:00:10	7.63	292.256
2012-12-27 21:00:10	7.44	292.566
2012-12-27 22:00:10	7.09	292.861
2012-12-27 23:00:10	7.12	293.158
2012-12-28 00:00:10	6.942	293.447
2012-12-28 01:00:10	6.314	293.71
2012-12-28 02:00:10	6.352	293.975
2012-12-28 03:00:10	6.762	294.257
2012-12-28 04:00:10	6.895	294.544
2012-12-28 05:00:10	7.15	294.842
2012-12-28 06:00:10	7.08	295.137
2012-12-28 07:00:10	6.905	295.425
2012-12-28 08:00:10	7.18	295.724
2012-12-28 09:00:10	7.59	296.04
2012-12-28 10:00:10	7.7	296.361
2012-12-28 11:00:10	8.23	296.704
2012-12-28 12:00:10	9.04	297.08
2012-12-28 13:00:10	9.79	297.488
2012-12-28 14:00:10	10.34	297.919
2012-12-28 15:00:10	10.9	298.373
2012-12-28 16:00:10	11.31	298.845
2012-12-28 17:00:10	11.04	299.305
2012-12-28 18:00:10	11.16	299.77
2012-12-28 19:00:10	11.28	300.24
2012-12-28 20:00:10	11.02	300.699
2012-12-28 21:00:10	11.06	301.16
2012-12-28 22:00:10	10.87	301.612
2012-12-28 23:00:10	10.75	302.06
2012-12-29 00:00:10	10.76	302.509
2012-12-29 01:00:10	10.59	302.95
2012-12-29 02:00:10	10.36	303.382
2012-12-29 03:00:10	10.32	303.812
2012-12-29 04:00:10	10.11	304.233
2012-12-29 05:00:10	9.46	304.627
2012-12-29 06:00:10	8.54	304.983
2012-12-29 07:00:10	8.04	305.318
2012-12-29 08:00:10	8.15	305.657
2012-12-29 09:00:10	8.71	306.02
2012-12-29 10:00:10	9.89	306.432
2012-12-29 11:00:10	10.69	306.878
2012-12-29 12:00:10	11.17	307.343
2012-12-29 13:00:10	11.19	307.81
2012-12-29 14:00:10	11.53	308.29
2012-12-29 15:00:10	11.79	308.781
2012-12-29 16:00:10	11.68	309.268
2012-12-29 17:00:10	10.32	309.698
2012-12-29 18:00:10	10.34	310.129
2012-12-29 19:00:10	8.97	310.502
2012-12-29 20:00:10	8.54	310.858
2012-12-29 21:00:10	8.44	311.21
2012-12-29 22:00:10	7.9	311.539
2012-12-29 23:00:10	7.64	311.857
2012-12-30 00:00:10	7.4	312.166
2012-12-30 01:00:10	7.13	312.463
2012-12-30 02:00:10	7.02	312.755
2012-12-30 03:00:10	6.989	313.047
2012-12-30 04:00:10	6.96	313.337
2012-12-30 05:00:10	6.396	313.603
2012-12-30 06:00:10	6.14	313.859
2012-12-30 07:00:10	6.16	314.116
2012-12-30 08:00:10	6.141	314.371
2012-12-30 09:00:10	6.012	314.622
2012-12-30 10:00:10	6.801	314.905
2012-12-30 11:00:10	7.77	315.229
2012-12-30 12:00:10	8.7	315.592
2012-12-30 13:00:10	8.95	315.965
2012-12-30 14:00:10	9.01	316.34
2012-12-30 15:00:10	9.23	316.725
2012-12-30 16:00:10	9.4	317.116
2012-12-30 17:00:10	9.11	317.496
2012-12-30 18:00:10	9.09	317.875
2012-12-30 19:00:10	8.56	318.231
2012-12-30 20:00:10	7.95	318.562
2012-12-30 21:00:10	7.71	318.884
2012-12-30 22:00:10	7.47	319.195
2012-12-30 23:00:10	7.35	319.501
2012-12-31 00:00:10	7.06	319.795
2012-12-31 01:00:00	7.07	320.09
2012-12-31 02:00:00	6.921	320.378
2012-12-31 03:00:00	6.935	320.667
2012-12-31 04:00:00	7.07	320.962
2012-12-31 05:00:00	7.47	321.273
2012-12-31 06:00:00	7.87	321.601
2012-12-31 07:00:00	7.91	321.931
2012-12-31 08:00:00	7.69	322.251
2012-12-31 09:00:00	7.82	322.577
2012-12-31 10:00:00	8.16	322.917
2012-12-31 11:00:00	8.66	323.278
2012-12-31 12:00:00	8.82	323.645
2012-12-31 13:00:00	9.67	324.048
2012-12-31 14:00:00	10.43	324.483
2012-12-31 15:00:00	10.48	324.919
2012-12-31 16:00:00	10.21	325.345
2012-12-31 17:00:00	9.89	325.757
2012-12-31 18:00:00	9.74	326.163
2012-12-31 19:00:00	9.43	326.556
2012-12-31 20:00:00	9.08	326.934
2012-12-31 21:00:00	8.57	327.291
2012-12-31 22:00:00	7.95	327.622
2012-12-31 23:00:00	7.64	327.941
2013-01-01	7.49	328.253
2013-01-01 01:00:00	7.48	328.564
2013-01-01 02:00:00	7.55	328.879
2013-01-01 03:00:00	7.64	329.197
2013-01-01 04:00:00	7.8	329.522
2013-01-01 05:00:00	8.05	329.858
2013-01-01 06:00:00	8.3	330.204
2013-01-01 07:00:00	8.5	330.558
2013-01-01 08:00:00	8.05	330.893
2013-01-01 09:00:00	7.53	331.207
2013-01-01 10:00:00	7.78	331.531
2013-01-01 11:00:00	7.22	331.832
2013-01-01 12:00:00	7.9	332.161
2013-01-01 13:00:00	7.97	332.493
2013-01-01 14:00:00	7.44	332.803
2013-01-01 15:00:00	7.59	333.119
2013-01-01 16:00:00	6.799	333.403
2013-01-01 17:00:00	5.966	333.651
2013-01-01 18:00:00	4.685	333.846
2013-01-01 19:00:00	3.799	334.005
2013-01-01 20:00:00	3.931	334.169
2013-01-01 21:00:00	3.511	334.315
2013-01-01 22:00:00	2.996	334.44
2013-01-01 23:00:00	2.767	334.555
2013-01-02	2.506	334.659
2013-01-02 01:00:00	2.412	334.76
2013-01-02 02:00:00	2.685	334.872
2013-01-02 03:00:00	2.473	334.975
2013-01-02 04:00:00	2.366	335.073
2013-01-02 05:00:00	1.92	335.153
2013-01-02 06:00:00	2.375	335.252
2013-01-02 07:00:00	2.974	335.376
2013-01-02 08:00:00	2.705	335.489
2013-01-02 09:00:00	2.835	335.607
2013-01-02 10:00:00	4.073	335.777
2013-01-02 11:00:00	5.213	335.994
2013-01-02 12:00:00	6.077	336.247
2013-01-02 13:00:00	6.714	336.527
2013-01-02 14:00:00	7.25	336.829
2013-01-02 15:00:00	7.48	337.141
2013-01-02 16:00:00	7.4	337.449
2013-01-02 17:00:00	7.16	337.747
2013-01-02 18:00:00	7.02	338.04
2013-01-02 19:00:00	6.989	338.331
2013-01-02 20:00:00	6.907	338.619
2013-01-02 21:00:00	6.688	338.898
2013-01-02 22:00:00	6.426	339.165
2013-01-02 23:00:00	6.774	339.448
2013-01-03	7.11	339.744
2013-01-03 01:00:00	7.33	340.049
2013-01-03 02:00:00	7.47	340.36
2013-01-03 03:00:00	7.7	340.681
2013-01-03 04:00:00	8.06	341.017
2013-01-03 05:00:00	8.17	341.358
2013-01-03 06:00:00	8.37	341.706
2013-01-03 07:00:00	8.69	342.068
2013-01-03 08:00:00	8.93	342.44
2013-01-03 09:00:00	9.13	342.821
2013-01-03 10:00:00	9.5	343.217
2013-01-03 11:00:00	9.75	343.623
2013-01-03 12:00:00	9.8	344.031
2013-01-03 13:00:00	9.79	344.439
2013-01-03 14:00:00	9.77	344.846
2013-01-03 15:00:00	9.84	345.256
2013-01-03 16:00:00	9.8	345.665
2013-01-03 17:00:00	9.67	346.068
2013-01-03 18:00:00	9.55	346.465
2013-01-03 19:00:00	9.4	346.857
2013-01-03 20:00:00	9.24	347.242
2013-01-03 21:00:00	9.08	347.62
2013-01-03 22:00:00	8.97	347.994
2013-01-03 23:00:00	8.87	348.364
2013-01-04	8.67	348.725
2013-01-04 01:00:00	8.62	349.084
2013-01-04 02:00:00	8.57	349.441
2013-01-04 03:00:00	8.53	349.797
2013-01-04 04:00:00	8.59	350.155
2013-01-04 05:00:00	8.72	350.518
2013-01-04 06:00:00	8.69	350.88
2013-01-04 07:00:00	8.63	351.24
2013-01-04 08:00:00	8.61	351.598
2013-01-04 09:00:00	8.47	351.951
2013-01-04 10:00:00	8.47	352.304
2013-01-04 11:00:00	8.52	352.659
2013-01-04 12:00:00	8.6	353.018
2013-01-04 13:00:00	8.79	353.384
2013-01-04 14:00:00	8.98	353.758
2013-01-04 15:00:00	8.98	354.132
2013-01-04 16:00:00	8.73	354.496
2013-01-04 17:00:00	8.47	354.849
2013-01-04 18:00:00	8.33	355.196
2013-01-04 19:00:00	8.24	355.539
2013-01-04 20:00:00	8.25	355.883
2013-01-04 21:00:00	8.23	356.226
2013-01-04 22:00:00	8.15	356.565
2013-01-04 23:00:00	8.18	356.906
2013-01-05	8.28	357.251
2013-01-05 01:00:00	8.17	357.592
2013-01-05 02:00:00	8.29	357.937
2013-01-05 03:00:00	8.39	358.287
2013-01-05 04:00:00	8.44	358.638
2013-01-05 05:00:00	8.23	358.981
2013-01-05 06:00:00	8.08	359.318
2013-01-05 07:00:00	8.04	359.653
2013-01-05 08:00:00	8.05	359.988
2013-01-05 09:00:00	8.18	360.329
2013-01-05 10:00:00	8.36	360.678
2013-01-05 11:00:00	8.48	361.031
2013-01-05 12:00:00	8.39	361.38
2013-01-05 13:00:00	8.15	361.72
2013-01-05 14:00:00	7.86	362.048
2013-01-05 15:00:00	7.54	362.362
2013-01-05 16:00:00	7.36	362.668
2013-01-05 17:00:00	7.26	362.971
2013-01-05 18:00:00	7.17	363.27
2013-01-05 19:00:00	7.07	363.564
2013-01-05 20:00:00	7.01	363.856
2013-01-05 21:00:00	6.912	364.144
2013-01-05 22:00:00	6.772	364.426
2013-01-05 23:00:00	6.729	364.707
2013-01-06	6.659	364.984
2013-01-06 01:00:00	6.655	365.262
2013-01-06 02:00:00	6.599	365.537
2013-01-06 03:00:00	6.512	365.808
2013-01-06 04:00:00	6.426	366.076
2013-01-06 05:00:00	6.378	366.341
2013-01-06 06:00:00	6.396	366.608
2013-01-06 07:00:00	6.335	366.872
2013-01-06 08:00:00	6.261	367.133
2013-01-06 09:00:00	6.231	367.392
2013-01-06 10:00:00	6.187	367.65
2013-01-06 11:00:00	6.283	367.912
2013-01-06 12:00:00	6.324	368.175
2013-01-06 13:00:00	6.42	368.443
2013-01-06 14:00:00	6.476	368.713
2013-01-06 15:00:00	6.565	368.986
2013-01-06 16:00:00	6.469	369.256
2013-01-06 17:00:00	6.502	369.527
2013-01-06 18:00:00	6.671	369.805
2013-01-06 19:00:00	6.714	370.084
2013-01-06 20:00:00	6.548	370.357
2013-01-06 21:00:00	6.388	370.623
2013-01-06 22:00:00	6.222	370.883
2013-01-06 23:00:00	6.315	371.146
2013-01-07	6.354	371.411
2013-01-07 01:00:00	6.335	371.675
2013-01-07 02:00:00	6.407	371.941
2013-01-07 03:00:00	5.988	372.191
2013-01-07 04:00:00	6.178	372.448
2013-01-07 05:00:00	6.057	372.701
2013-01-07 06:00:00	5.884	372.946
2013-01-07 07:00:00	5.735	373.185
2013-01-07 08:00:00	5.589	373.418
2013-01-07 09:00:00	5.467	373.646
2013-01-07 10:00:00	5.733	373.884
2013-01-07 11:00:00	6.104	374.139
2013-01-07 12:00:00	6.389	374.405
2013-01-07 13:00:00	6.603	374.68
2013-01-07 14:00:00	6.846	374.965
2013-01-07 15:00:00	6.958	375.255
2013-01-07 16:00:00	6.867	375.541
2013-01-07 17:00:00	6.65	375.818
2013-01-07 18:00:00	6.081	376.072
2013-01-07 19:00:00	5.727	376.31
2013-01-07 20:00:00	5.543	376.541
2013-01-07 21:00:00	5.303	376.762
2013-01-07 22:00:00	5.156	376.977
2013-01-07 23:00:00	4.878	377.18
2013-01-08	4.636	377.374
2013-01-08 01:00:00	4.509	377.562
2013-01-08 02:00:00	4.307	377.741
2013-01-08 03:00:00	4.13	377.913
2013-01-08 04:00:00	3.812	378.072
2013-01-08 05:00:00	3.764	378.229
2013-01-08 06:00:00	3.462	378.373
2013-01-08 07:00:00	3.062	378.501
2013-01-08 08:00:00	2.978	378.625
2013-01-08 09:00:00	2.839	378.743
2013-01-08 10:00:00	2.798	378.86
2013-01-08 11:00:00	3.023	378.985
2013-01-08 12:00:00	3.458	379.13
2013-01-08 13:00:00	3.989	379.296
2013-01-08 14:00:00	4.374	379.478
2013-01-08 15:00:00	4.531	379.667
2013-01-08 16:00:00	4.52	379.855
2013-01-08 17:00:00	4.415	380.039
2013-01-08 18:00:00	4.284	380.218
2013-01-08 19:00:00	4.038	380.386
2013-01-08 20:00:00	3.788	380.544
2013-01-08 21:00:00	3.499	380.689
2013-01-08 22:00:00	3.317	380.828
2013-01-08 23:00:00	3.333	380.967
2013-01-09	3.256	381.102
2013-01-09 01:00:00	3.22	381.236
2013-01-09 02:00:00	3.174	381.369
2013-01-09 03:00:00	3.06	381.496
2013-01-09 04:00:00	2.842	381.615
2013-01-09 05:00:00	2.762	381.73
2013-01-09 06:00:00	2.657	381.84
2013-01-09 07:00:00	2.796	381.957
2013-01-09 08:00:00	3.066	382.085
2013-01-09 09:00:00	3.096	382.214
2013-01-09 10:00:00	3.289	382.351
2013-01-09 11:00:00	3.937	382.515
2013-01-09 12:00:00	4.48	382.701
2013-01-09 13:00:00	4.664	382.896
2013-01-09 14:00:00	4.725	383.093
2013-01-09 15:00:00	4.68	383.288
2013-01-09 16:00:00	4.748	383.485
2013-01-09 17:00:00	4.799	383.685
2013-01-09 18:00:00	4.897	383.889
2013-01-09 19:00:00	5.04	384.099
2013-01-09 20:00:00	5.129	384.313
2013-01-09 21:00:00	5.191	384.529
2013-01-09 22:00:00	5.273	384.749
2013-01-09 23:00:00	5.323	384.971
2013-01-10	5.33	385.193
2013-01-10 01:00:00	5.329	385.415
2013-01-10 02:00:00	5.341	385.638
2013-01-10 03:00:00	5.4	385.863
2013-01-10 04:00:00	5.478	386.091
2013-01-10 05:00:00	5.477	386.319
2013-01-10 06:00:00	5.491	386.548
2013-01-10 07:00:00	5.54	386.779
2013-01-10 08:00:00	5.624	387.013
2013-01-10 09:00:00	5.758	387.253
2013-01-10 10:00:00	5.899	387.499
2013-01-10 11:00:00	6.192	387.757
2013-01-10 12:00:00	6.624	388.033
2013-01-10 13:00:00	7.34	388.339
2013-01-10 14:00:00	8.03	388.673
2013-01-10 15:00:00	8.39	389.023
2013-01-10 16:00:00	8.32	389.369
2013-01-10 17:00:00	8.24	389.713
2013-01-10 18:00:00	7.84	390.039
2013-01-10 19:00:00	6.9	390.327
2013-01-10 20:00:00	6.9	390.614
2013-01-10 21:00:00	6.9	390.902
2013-01-10 22:00:00	6.9	391.189
2013-01-10 23:00:00	6.9	391.477
2013-01-11	6.9	391.764
2013-01-11 01:00:00	6.9	392.052
2013-01-11 02:00:00	6.9	392.339
2013-01-11 03:00:00	6.9	392.627
2013-01-11 04:00:00	6.9	392.914
2013-01-11 05:00:00	6.9	393.202
2013-01-11 06:00:00	6.9	393.489
2013-01-11 07:00:00	6.9	393.777
2013-01-11 08:00:00	6.9	394.064
2013-01-11 09:00:00	6.9	394.352
2013-01-11 10:00:00	3.405	394.494
2013-01-11 11:00:00	4.151	394.667
2013-01-11 12:00:00	4.852	394.869
2013-01-11 13:00:00	5.421	395.095
2013-01-11 14:00:00	5.342	395.317
2013-01-11 15:00:00	5.548	395.549
2013-01-11 16:00:00	5.522	395.779
2013-01-11 17:00:00	5.444	396.005
2013-01-11 18:00:00	4.912	396.21
2013-01-11 19:00:00	4.336	396.391
2013-01-11 20:00:00	3.941	396.555
2013-01-11 21:00:00	3.583	396.704
2013-01-11 22:00:00	6.75	396.985
2013-01-11 23:00:00	6.75	397.267
2013-01-12	6.75	397.548
2013-01-12 01:00:00	6.75	397.829
2013-01-12 02:00:00	6.75	398.11
2013-01-12 03:00:00	6.75	398.392
2013-01-12 04:00:00	6.75	398.673
2013-01-12 05:00:00	6.75	398.954
2013-01-12 06:00:00	6.75	399.235
2013-01-12 07:00:00	6.75	399.517
2013-01-12 08:00:00	6.75	399.798
2013-01-12 09:00:00	6.75	400.079
2013-01-12 10:00:00	6.75	400.36
2013-01-12 11:00:00	6.75	400.642
2013-01-12 12:00:00	4.692	400.837
2013-01-12 13:00:00	4.845	401.039
2013-01-12 14:00:00	5.8	401.281
2013-01-12 15:00:00	5.8	401.522
2013-01-12 16:00:00	5.8	401.764
2013-01-12 17:00:00	5.8	402.006
2013-01-12 18:00:00	5.8	402.247
2013-01-12 19:00:00	5.8	402.489
2013-01-12 20:00:00	5.8	402.731
2013-01-12 21:00:00	5.8	402.972
2013-01-12 22:00:00	5.8	403.214
2013-01-12 23:00:00	5.8	403.456
2013-01-13	5.8	403.697
2013-01-13 01:00:00	5.8	403.939
2013-01-13 02:00:00	5.8	404.181
2013-01-13 03:00:00	5.8	404.422
2013-01-13 04:00:00	5.8	404.664
2013-01-13 05:00:00	5.8	404.906
2013-01-13 06:00:00	5.8	405.147
2013-01-13 07:00:00	5.8	405.389
2013-01-13 08:00:00	5.8	405.631
2013-01-13 09:00:00	5.8	405.872
2013-01-13 10:00:00	5.8	406.114
2013-01-13 11:00:00	5.8	406.356
2013-01-13 12:00:00	5.75	406.595
2013-01-13 13:00:00	5.75	406.835
2013-01-13 14:00:00	5.75	407.075
2013-01-13 15:00:00	5.75	407.314
2013-01-13 16:00:00	5.75	407.554
2013-01-13 17:00:00	5.75	407.793
2013-01-13 18:00:00	5.75	408.033
2013-01-13 19:00:00	5.75	408.272
2013-01-13 20:00:00	5.75	408.512
2013-01-13 21:00:00	5.75	408.752
2013-01-13 22:00:00	5.75	408.991
2013-01-13 23:00:00	5.75	409.231
2013-01-14	5.75	409.47
2013-01-14 01:00:00	5.75	409.71
2013-01-14 02:00:00	5.75	409.95
2013-01-14 03:00:00	5.75	410.189
2013-01-14 04:00:00	5.75	410.429
2013-01-14 05:00:00	5.75	410.668
2013-01-14 06:00:00	5.75	410.908
2013-01-14 07:00:00	5.75	411.147
2013-01-14 08:00:00	5.75	411.387
2013-01-14 09:00:00	5.75	411.627
2013-01-14 10:00:00	-1.973	411.627
2013-01-14 11:00:00	-1.301	411.627
2013-01-14 12:00:00	-0.608	411.627
2013-01-14 13:00:00	-0.295	411.627
2013-01-14 14:00:00	0.126	411.632
2013-01-14 15:00:00	0.191	411.64
2013-01-14 16:00:00	0.206	411.648
2013-01-14 17:00:00	0.355	411.663
2013-01-14 18:00:00	0.535	411.685
2013-01-14 19:00:00	0.672	411.713
2013-01-14 20:00:00	0.801	411.747
2013-01-14 21:00:00	0.85	411.782
2013-01-14 22:00:00	1.457	411.843
2013-01-14 23:00:00	1.986	411.926
2013-01-15	1.893	412.005
2013-01-15 01:00:00	1.572	412.07
2013-01-15 02:00:00	1.255	412.122
2013-01-15 03:00:00	1.356	412.179
2013-01-15 04:00:00	4.25	412.356
2013-01-15 05:00:00	4.25	412.533
2013-01-15 06:00:00	4.25	412.71
2013-01-15 07:00:00	4.25	412.887
2013-01-15 08:00:00	4.25	413.064
2013-01-15 09:00:00	4.25	413.241
2013-01-15 10:00:00	4.25	413.418
2013-01-15 11:00:00	4.25	413.596
2013-01-15 12:00:00	3.7	413.75
2013-01-15 13:00:00	3.7	413.904
2013-01-15 14:00:00	3.7	414.058
2013-01-15 15:00:00	2.284	414.153
2013-01-15 16:00:00	2.027	414.238
2013-01-15 17:00:00	1.422	414.297
2013-01-15 18:00:00	1.57	414.362
2013-01-15 19:00:00	0.897	414.4
2013-01-15 20:00:00	0.708	414.429
2013-01-15 21:00:00	0.335	414.443
2013-01-15 22:00:00	-0.237	414.443
2013-01-15 23:00:00	-0.344	414.443
2013-01-16	-0.268	414.443
2013-01-16 01:00:00	-0.27	414.443
2013-01-16 02:00:00	-0.759	414.443
2013-01-16 03:00:00	-1.985	414.443
2013-01-16 04:00:00	-1.667	414.443
2013-01-16 05:00:00	-2.414	414.443
2013-01-16 06:00:00	-3.116	414.443
2013-01-16 07:00:00	-3.733	414.443
2013-01-16 08:00:00	-4.549	414.443
2013-01-16 09:00:00	-4.088	414.443
2013-01-16 10:00:00	-3.141	414.443
2013-01-16 11:00:00	-2.125	414.443
2013-01-16 12:00:00	-1.537	414.443
2013-01-16 13:00:00	-0.78	414.443
2013-01-16 14:00:00	-0.434	414.443
2013-01-16 15:00:00	-0.729	414.443
2013-01-16 16:00:00	-1.253	414.443
2013-01-16 17:00:00	-2.208	414.443
2013-01-16 18:00:00	-2.905	414.443
2013-01-16 19:00:00	-3.252	414.443
2013-01-16 20:00:00	-3.437	414.443
2013-01-16 21:00:00	-3.318	414.443
2013-01-16 22:00:00	-3.52	414.443
2013-01-16 23:00:00	-3.839	414.443
2013-01-17	-3.965	414.443
2013-01-17 01:00:00	-4.684	414.443
2013-01-17 02:00:00	-4.683	414.443
2013-01-17 03:00:00	-5.04	414.443
2013-01-17 04:00:00	-5.776	414.443
2013-01-17 05:00:00	-5.761	414.443
2013-01-17 06:00:00	-5.692	414.443
2013-01-17 07:00:00	-6.046	414.443
2013-01-17 08:00:00	-6.029	414.443
2013-01-17 09:00:00	-5.186	414.443
2013-01-17 10:00:00	-4.379	414.443
2013-01-17 11:00:00	-3.027	414.443
2013-01-17 12:00:00	-2.114	414.443
2013-01-17 13:00:00	-1.165	414.443
2013-01-17 14:00:00	-0.778	414.443
2013-01-17 15:00:00	-0.668	414.443
2013-01-17 16:00:00	-1.033	414.443
2013-01-17 17:00:00	-1.73	414.443
2013-01-17 18:00:00	-2.266	414.443
2013-01-17 19:00:00	-3.007	414.443
2013-01-17 20:00:00	-3.452	414.443
2013-01-17 21:00:00	-3.706	414.443
2013-01-17 22:00:00	-4.762	414.443
2013-01-17 23:00:00	-4.678	414.443
2013-01-18	-5.393	414.443
2013-01-18 01:00:00	-5.41	414.443
2013-01-18 02:00:00	-5.266	414.443
2013-01-18 03:00:00	-4.969	414.443
2013-01-18 04:00:00	-4.727	414.443
2013-01-18 05:00:00	-4.689	414.443
2013-01-18 06:00:00	-4.816	414.443
2013-01-18 07:00:00	-4.489	414.443
2013-01-18 08:00:00	-4.383	414.443
2013-01-18 09:00:00	-4.183	414.443
2013-01-18 10:00:00	-3.809	414.443
2013-01-18 11:00:00	-3.434	414.443
2013-01-18 12:00:00	-2.996	414.443
2013-01-18 13:00:00	-2.716	414.443
2013-01-18 14:00:00	-2.417	414.443
2013-01-18 15:00:00	-2.184	414.443
2013-01-18 16:00:00	-2.041	414.443
2013-01-18 17:00:00	-1.997	414.443
2013-01-18 18:00:00	-2.622	414.443
2013-01-18 19:00:00	-2.963	414.443
2013-01-18 20:00:00	-2.904	414.443
2013-01-18 21:00:00	-2.695	414.443
2013-01-18 22:00:00	-2.478	414.443
2013-01-18 23:00:00	-2.451	414.443
2013-01-19	-2.413	414.443
2013-01-19 01:00:00	-2.424	414.443
2013-01-19 02:00:00	-2.467	414.443
2013-01-19 03:00:00	-2.455	414.443
2013-01-19 04:00:00	-2.495	414.443
2013-01-19 05:00:00	-2.462	414.443
2013-01-19 06:00:00	-2.361	414.443
2013-01-19 07:00:00	-2.166	414.443
2013-01-19 08:00:00	-2.113	414.443
2013-01-19 09:00:00	-1.988	414.443
2013-01-19 10:00:00	-1.972	414.443
2013-01-19 11:00:00	-1.79	414.443
2013-01-19 12:00:00	-1.676	414.443
2013-01-19 13:00:00	-1.523	414.443
2013-01-19 14:00:00	-1.483	414.443
2013-01-19 15:00:00	-1.461	414.443
2013-01-19 16:00:00	-1.586	414.443
2013-01-19 17:00:00	-1.618	414.443
2013-01-19 18:00:00	-1.649	414.443
2013-01-19 19:00:00	-1.695	414.443
2013-01-19 20:00:00	-1.461	414.443
2013-01-19 21:00:00	-1.669	414.443
2013-01-19 22:00:00	-1.851	414.443
2013-01-19 23:00:00	-2.003	414.443
2013-01-20	-2.188	414.443
2013-01-20 01:00:00	-2.419	414.443
2013-01-20 02:00:00	-2.743	414.443
2013-01-20 03:00:00	-2.948	414.443
2013-01-20 04:00:00	-3.026	414.443
2013-01-20 05:00:00	-3.382	414.443
2013-01-20 06:00:00	-3.712	414.443
2013-01-20 07:00:00	-3.941	414.443
2013-01-20 08:00:00	-4.194	414.443
2013-01-20 09:00:00	-4.224	414.443
2013-01-20 10:00:00	-4.252	414.443
2013-01-20 11:00:00	-4.155	414.443
2013-01-20 12:00:00	-3.839	414.443
2013-01-20 13:00:00	-3.837	414.443
2013-01-20 14:00:00	-3.617	414.443
2013-01-20 15:00:00	-3.241	414.443
2013-01-20 16:00:00	-2.636	414.443
2013-01-20 17:00:00	-1.763	414.443
2013-01-20 18:00:00	-1.086	414.443
2013-01-20 19:00:00	-0.596	414.443
2013-01-20 20:00:00	-0.02	414.443
2013-01-20 21:00:00	0.189	414.451
2013-01-20 22:00:00	0.273	414.462
2013-01-20 23:00:00	0.257	414.473
2013-01-21	0.221	414.482
2013-01-21 01:00:00	0.2	414.491
2013-01-21 02:00:00	0.238	414.501
2013-01-21 03:00:00	0.177	414.508
2013-01-21 04:00:00	0.178	414.515
2013-01-21 05:00:00	0.029	414.517
2013-01-21 06:00:00	0.273	414.528
2013-01-21 07:00:00	0.171	414.535
2013-01-21 08:00:00	-0.006	414.535
2013-01-21 09:00:00	0.356	414.55
2013-01-21 10:00:00	0.584	414.574
2013-01-21 11:00:00	0.536	414.597
2013-01-21 12:00:00	0.618	414.622
2013-01-21 13:00:00	0.535	414.645
2013-01-21 14:00:00	0.459	414.664
2013-01-21 15:00:00	0.348	414.678
2013-01-21 16:00:00	0.273	414.69
2013-01-21 17:00:00	0.277	414.701
2013-01-21 18:00:00	0.302	414.714
2013-01-21 19:00:00	0.296	414.726
2013-01-21 20:00:00	0.261	414.737
2013-01-21 21:00:00	0.241	414.747
2013-01-21 22:00:00	0.233	414.757
2013-01-21 23:00:00	0.15	414.763
2013-01-22	0.264	414.774
2013-01-22 01:00:00	0.21	414.783
2013-01-22 02:00:00	0.001	414.783
2013-01-22 03:00:00	-0.314	414.783
2013-01-22 04:00:00	-0.386	414.783
2013-01-22 05:00:00	-0.476	414.783
2013-01-22 06:00:00	-0.311	414.783
2013-01-22 07:00:00	-0.1	414.783
2013-01-22 08:00:00	0.111	414.787
2013-01-22 09:00:00	0.395	414.804
2013-01-22 10:00:00	0.578	414.828
2013-01-22 11:00:00	0.761	414.86
2013-01-22 12:00:00	0.823	414.894
2013-01-22 13:00:00	1.042	414.937
2013-01-22 14:00:00	1.196	414.987
2013-01-22 15:00:00	1.367	415.044
2013-01-22 16:00:00	1.529	415.108
2013-01-22 17:00:00	1.385	415.166
2013-01-22 18:00:00	1.376	415.223
2013-01-22 19:00:00	1.534	415.287
2013-01-22 20:00:00	1.908	415.366
2013-01-22 21:00:00	1.615	415.434
2013-01-22 22:00:00	1.58	415.499
2013-01-22 23:00:00	1.376	415.557
2013-01-23	1.894	415.636
2013-01-23 01:00:00	2.138	415.725
2013-01-23 02:00:00	1.589	415.791
2013-01-23 03:00:00	2.063	415.877
2013-01-23 04:00:00	1.885	415.955
2013-01-23 05:00:00	2.08	416.042
2013-01-23 06:00:00	1.769	416.116
2013-01-23 07:00:00	2.067	416.202
2013-01-23 08:00:00	1.671	416.272
2013-01-23 09:00:00	1.593	416.338
2013-01-23 10:00:00	2.13	416.427
2013-01-23 11:00:00	2.304	416.523
2013-01-23 12:00:00	2.436	416.624
2013-01-23 13:00:00	2.498	416.728
2013-01-23 14:00:00	2.175	416.819
2013-01-23 15:00:00	1.909	416.898
2013-01-23 16:00:00	1.589	416.965
2013-01-23 17:00:00	1.326	417.02
2013-01-23 18:00:00	1.565	417.085
2013-01-23 19:00:00	1.838	417.162
2013-01-23 20:00:00	1.83	417.238
2013-01-23 21:00:00	1.659	417.307
2013-01-23 22:00:00	1.388	417.365
2013-01-23 23:00:00	1.441	417.425
2013-01-24	1.372	417.482
2013-01-24 01:00:00	1.239	417.534
2013-01-24 02:00:00	0.895	417.571
2013-01-24 03:00:00	0.333	417.585
2013-01-24 04:00:00	0.388	417.601
2013-01-24 05:00:00	0.321	417.614
2013-01-24 06:00:00	0.692	417.643
2013-01-24 07:00:00	0.636	417.67
2013-01-24 08:00:00	0.663	417.697
2013-01-24 09:00:00	0.703	417.727
2013-01-24 10:00:00	0.79	417.76
2013-01-24 11:00:00	0.775	417.792
2013-01-24 12:00:00	0.865	417.828
2013-01-24 13:00:00	0.595	417.853
2013-01-24 14:00:00	0.284	417.865
2013-01-24 15:00:00	0.221	417.874
2013-01-24 16:00:00	-0.154	417.874
2013-01-24 17:00:00	-0.409	417.874
2013-01-24 18:00:00	-1.381	417.874
2013-01-24 19:00:00	-2.384	417.874
2013-01-24 20:00:00	-3.052	417.874
2013-01-24 21:00:00	-3.125	417.874
2013-01-24 22:00:00	-3.406	417.874
2013-01-24 23:00:00	-3.636	417.874
2013-01-25	-3.936	417.874
2013-01-25 01:00:00	-4.305	417.874
2013-01-25 02:00:00	-4.382	417.874
2013-01-25 03:00:00	-4.406	417.874
2013-01-25 04:00:00	-4.533	417.874
2013-01-25 05:00:00	-4.311	417.874
2013-01-25 06:00:00	-4.398	417.874
2013-01-25 07:00:00	-4.186	417.874
2013-01-25 08:00:00	-4.096	417.874
2013-01-25 09:00:00	-3.962	417.874
2013-01-25 10:00:00	-3.942	417.874
2013-01-25 11:00:00	-3.563	417.874
2013-01-25 12:00:00	-3.494	417.874
2013-01-25 13:00:00	-3.348	417.874
2013-01-25 14:00:00	-3.101	417.874
2013-01-25 15:00:00	-3.081	417.874
2013-01-25 16:00:00	-3.046	417.874
2013-01-25 17:00:00	-2.83	417.874
2013-01-25 18:00:00	-2.699	417.874
2013-01-25 19:00:00	-2.357	417.874
2013-01-25 20:00:00	-2.222	417.874
2013-01-25 21:00:00	-2.337	417.874
2013-01-25 22:00:00	-2.176	417.874
2013-01-25 23:00:00	-2.271	417.874
2013-01-26	-2.488	417.874
2013-01-26 01:00:00	-2.363	417.874
2013-01-26 02:00:00	-2.21	417.874
2013-01-26 03:00:00	-2.029	417.874
2013-01-26 04:00:00	-1.88	417.874
2013-01-26 05:00:00	-1.979	417.874
2013-01-26 06:00:00	-1.827	417.874
2013-01-26 07:00:00	-1.464	417.874
2013-01-26 08:00:00	-1.082	417.874
2013-01-26 09:00:00	-0.35	417.874
2013-01-26 10:00:00	0.474	417.894
2013-01-26 11:00:00	0.981	417.934
2013-01-26 12:00:00	1.652	418.003
2013-01-26 13:00:00	2.167	418.094
2013-01-26 14:00:00	2.98	418.218
2013-01-26 15:00:00	3.723	418.373
2013-01-26 16:00:00	3.748	418.529
2013-01-26 17:00:00	3.549	418.677
2013-01-26 18:00:00	3.17	418.809
2013-01-26 19:00:00	2.969	418.933
2013-01-26 20:00:00	2.883	419.053
2013-01-26 21:00:00	2.917	419.174
2013-01-26 22:00:00	3.096	419.303
2013-01-26 23:00:00	3.107	419.433
2013-01-27	3.329	419.572
2013-01-27 01:00:00	3.636	419.723
2013-01-27 02:00:00	4.223	419.899
2013-01-27 03:00:00	4.175	420.073
2013-01-27 04:00:00	4.87	420.276
2013-01-27 05:00:00	4.796	420.476
2013-01-27 06:00:00	4.624	420.668
2013-01-27 07:00:00	4.82	420.869
2013-01-27 08:00:00	4.603	421.061
2013-01-27 09:00:00	4.702	421.257
2013-01-27 10:00:00	4.66	421.451
2013-01-27 11:00:00	5.038	421.661
2013-01-27 12:00:00	5.636	421.896
2013-01-27 13:00:00	7.13	422.193
2013-01-27 14:00:00	8.45	422.545
2013-01-27 15:00:00	8.65	422.905
2013-01-27 16:00:00	8.37	423.254
2013-01-27 17:00:00	6.957	423.544
2013-01-27 18:00:00	5.374	423.768
2013-01-27 19:00:00	4.894	423.972
2013-01-27 20:00:00	4.854	424.174
2013-01-27 21:00:00	4.814	424.375
2013-01-27 22:00:00	4.94	424.581
2013-01-27 23:00:00	4.721	424.777
2013-01-28	4.502	424.965
2013-01-28 01:00:00	3.793	425.123
2013-01-28 02:00:00	3.684	425.276
2013-01-28 03:00:00	3.638	425.428
2013-01-28 04:00:00	4.058	425.597
2013-01-28 05:00:00	4.297	425.776
2013-01-28 06:00:00	4.178	425.95
2013-01-28 07:00:00	3.799	426.108
2013-01-28 08:00:00	3.447	426.252
2013-01-28 09:00:00	3.963	426.417
2013-01-28 10:00:00	5.306	426.638
2013-01-28 11:00:00	6.513	426.91
2013-01-28 12:00:00	7.73	427.232
2013-01-28 13:00:00	8.25	427.575
2013-01-28 14:00:00	8.79	427.942
2013-01-28 15:00:00	8.69	428.304
2013-01-28 16:00:00	8.25	428.648
2013-01-28 17:00:00	8.18	428.988
2013-01-28 18:00:00	8.14	429.328
2013-01-28 19:00:00	8.21	429.67
2013-01-28 20:00:00	8.44	430.021
2013-01-28 21:00:00	8.61	430.38
2013-01-28 22:00:00	9.13	430.76
2013-01-28 23:00:00	9.36	431.15
2013-01-29	9.58	431.55
2013-01-29 01:00:00	10.03	431.968
2013-01-29 02:00:00	10.47	432.404
2013-01-29 03:00:00	9.93	432.818
2013-01-29 04:00:00	9.68	433.221
2013-01-29 05:00:00	9.83	433.63
2013-01-29 06:00:00	9.88	434.042
2013-01-29 07:00:00	9.86	434.453
2013-01-29 08:00:00	10.21	434.878
2013-01-29 09:00:00	10.35	435.31
2013-01-29 10:00:00	10.54	435.749
2013-01-29 11:00:00	10.47	436.185
2013-01-29 12:00:00	9.9	436.598
2013-01-29 13:00:00	10.16	437.021
2013-01-29 14:00:00	10.81	437.471
2013-01-29 15:00:00	11.08	437.933
2013-01-29 16:00:00	11.38	438.407
2013-01-29 17:00:00	11.61	438.891
2013-01-29 18:00:00	11.7	439.378
2013-01-29 19:00:00	12.2	439.887
2013-01-29 20:00:00	12.16	440.393
2013-01-29 21:00:00	11.84	440.887
2013-01-29 22:00:00	11.83	441.38
2013-01-29 23:00:00	12.01	441.88
2013-01-30	12.14	442.386
2013-01-30 01:00:00	12.33	442.9
2013-01-30 02:00:00	12.48	443.42
2013-01-30 03:00:00	13.08	443.965
2013-01-30 04:00:00	12.88	444.501
2013-01-30 05:00:00	12.54	445.024
2013-01-30 06:00:00	12.26	445.535
2013-01-30 07:00:00	11.94	446.032
2013-01-30 08:00:00	12.44	446.55
2013-01-30 09:00:00	12.75	447.082
2013-01-30 10:00:00	12.93	447.62
2013-01-30 11:00:00	13.2	448.17
2013-01-30 12:00:00	12.62	448.696
2013-01-30 13:00:00	12.44	449.215
2013-01-30 14:00:00	11.92	449.711
2013-01-30 15:00:00	12.26	450.222
2013-01-30 16:00:00	11.81	450.714
2013-01-30 17:00:00	10.68	451.159
2013-01-30 18:00:00	9.84	451.569
2013-01-30 19:00:00	8.56	451.926
2013-01-30 20:00:00	8.31	452.272
2013-01-30 21:00:00	7.61	452.589
2013-01-30 22:00:00	7.25	452.891
2013-01-30 23:00:00	7.43	453.201
2013-01-31	7.14	453.498
2013-01-31 01:00:00	6.392	453.765
2013-01-31 02:00:00	5.371	453.989
2013-01-31 03:00:00	5.005	454.197
2013-01-31 04:00:00	4.911	454.402
2013-01-31 05:00:00	5.074	454.613
2013-01-31 06:00:00	5.145	454.827
2013-01-31 07:00:00	5.319	455.049
2013-01-31 08:00:00	6.541	455.322
2013-01-31 09:00:00	7.03	455.615
2013-01-31 10:00:00	7.74	455.937
2013-01-31 11:00:00	8.62	456.296
2013-01-31 12:00:00	9.83	456.706
2013-01-31 13:00:00	10.13	457.128
2013-01-31 14:00:00	9.52	457.525
2013-01-31 15:00:00	10.03	457.942
2013-01-31 16:00:00	10.15	458.365
2013-01-31 17:00:00	9.55	458.763
2013-01-31 18:00:00	8.82	459.131
2013-01-31 19:00:00	8.53	459.486
2013-01-31 20:00:00	8.44	459.838
2013-01-31 21:00:00	8.39	460.187
2013-01-31 22:00:00	8.36	460.536
2013-01-31 23:00:00	8.43	460.887
2013-02-01	8.82	461.255
2013-02-01 01:00:00	8.87	461.624
2013-02-01 02:00:00	8.74	461.988
2013-02-01 03:00:00	8.66	462.349
2013-02-01 04:00:00	8.49	462.703
2013-02-01 05:00:00	8.23	463.046
2013-02-01 06:00:00	8.26	463.39
2013-02-01 07:00:00	8.09	463.727
2013-02-01 08:00:00	7.95	464.058
2013-02-01 09:00:00	7.85	464.385
2013-02-01 10:00:00	7.52	464.699
2013-02-01 11:00:00	7.62	465.016
2013-02-01 12:00:00	8.36	465.365
2013-02-01 13:00:00	9	465.74
2013-02-01 14:00:00	9.42	466.132
2013-02-01 15:00:00	9.39	466.523
2013-02-01 16:00:00	9.31	466.911
2013-02-01 17:00:00	9.02	467.287
2013-02-01 18:00:00	7.29	467.591
[truncated: 4,325 more rows]

## Sheet: Daily Meteo
		Date	Ta_moy	Ta_min	Ta_max	TT	Rg	PAR	Rain	ETP	Hygrom	Wind speed			Name	Unit	Definition
		2012-11-10	10.1	8.3	13.9	0	3.88	2.03	2.5	0.8	90	3.5			Ta_min	°C	Minimum air temperature (2m high)
		2012-11-11	6	5.1	7.4	7.65483	2.87	1.51	0	0.3	94	1.5			Ta_max	°C	Maximum air temperature (2m high)
		2012-11-12	5.1	1.8	7.6	12.4705	3.93	2.06	1.5	0.1	94	2.2			Ta_moy	°C	Mean air temperature (2m high)
		2012-11-13	7.6	6.3	10.1	19.5388	3.08	1.65	0	0.4	93	1.8			TT	°Cd	thermal time from plant emergence, calculated based on hourly temperature
		2012-11-14	3.9	2.3	4.6	25.2833	1.98	1.08	0	0.2	94	2.2			Rg	MJ/m2	Global radiation
		2012-11-15	4.2	3.1	7.1	29.1693	3.63	1.88	0	0.3	88	1.4			PAR	MJ/m2	Photosynthetically active radiation
		2012-11-16	3.6	2	6.3	32.8606	2.78	1.47	0	0.2	98	2.2			Rain	mm	rain
		2012-11-17	8.1	4.1	10.3	38.14	1.76	0.96	2.5	0	98	1.9			ETP	mm	Potential evapotranspiration (Penman method)
		2012-11-18	8.3	7.9	8.8	47.2775	1.09	0.63	2.5	0.1	96	1.9			Hygrom	%	Air relative humidity
		2012-11-19	9.4	6.8	12.2	55.1606	2.77	1.45	0	0.3	94	2			Wind speed	m/s	Mean wind speed
		2012-11-20	8.8	7	11.9	64.6731	5.24	2.69	0	0.2	91	2.9
		2012-11-21	8.2	6.7	11.4	73.1313	1.73	0.96	1	0.9	86	3.7
		2012-11-22	6.5	3	10.4	80.2116	6.26	3.15	0	0	89	3.3
		2012-11-23	9	6.4	10.6	88.1259	1.06	0.61	2.5	0.6	83	4.6
		2012-11-24	9.8	6.8	14.2	97.1867	1.57	0.87	0	1	81	3.5
		2012-11-25	9.9	8.2	11.6	108.01	5.34	2.66	0	1.1	72	5.6
		2012-11-26	9.4	6.6	11.6	117.409	3.65	1.81	0	1.1	74	5.2
		2012-11-27	6.4	6	7.3	125.392	1.9	1.03	0.5	0.4	88	2.3
		2012-11-28	6	4.6	7.5	131.474	1.64	0.87	1	0.5	88	3.6
		2012-11-29	4.4	3.8	7.2	137.121	2.93	1.52	0	0.6	84	3.4
		2012-11-30	1.2	-0.9	4.9	139.561	3.26	1.63	0.5	0	95	1
		2012-12-01	1.7	-1.9	4.9	140.749	3.84	1.96	1	0	92	1.5
		2012-12-02	2	-0.4	5.4	143.256	5.87	2.9	1	0	82	1.5
		2012-12-03	6.5	-0.1	11.1	146.706	1.51	0.81	7	0.3	87	3.9
		2012-12-04	4.3	3.4	6.9	153.261	3.31	1.67	4	0.4	88	4.3
		2012-12-05	2.1	1	4	156.555	1.42	0.78	2.5	0.3	91	2.1
		2012-12-06	1.1	-1.5	3.2	157.782	3.47	1.77	1.5	0.1	85	2.5
		2012-12-07	2.4	0	4.9	159.373	1.82	1.01	5	0.4	91	4.8
		2012-12-08	1.6	0	4.2	162.581	1.82	0.95	0	0.3	90	1.6
		2012-12-09	3.9	-1.9	6.4	164.115	1.76	0.96	1.5	0	89	4
		2012-12-10	3.6	1.5	5.7	168.824	2.34	1.22	0.5	0.3	85	2.2
		2012-12-11	0.8	-0.3	3.8	171.605	5.48	2.48	0	0	81	1.4
		2012-12-12	-2	-4.8	1.3	172.226	5.22	2.43	0	0	81	2.3
		2012-12-13	0.6	-3.4	5.3	172.354	0.91	0.51	0.5	0.3	88	2.5
		2012-12-14	8	3.6	10.9	176.565	0.65	0.38	9.5	0.3	89	6.3
		2012-12-15	8.5	6.9	10.9	185.562	3.87	1.99	7.5	0.5	84	5.4
		2012-12-16	8	6.9	9.9	193.941	3.12	1.62	0.5	0.6	84	4.5
		2012-12-17	7	5	9.9	201.925	3.15	1.61	8	0.6	84	4.7
		2012-12-18	6.6	5	8	208.369	1.6	0.84	0	0.5	83	2.7
		2012-12-19	5.5	3.6	7.1	214.239	1.67	0.92	13	0.4	85	3
		2012-12-20	7.8	5.5	9.8	220.507	1.32	0.73	4.5	0.3	92	4.1
		2012-12-21	7.3	6.7	8.8	228.688	1.23	0.67	0.5	0.4	90	2.2
		2012-12-22	9.7	5.7	13.8	235.769	0.6	0.36	9	0.4	90	5.2
		2012-12-23	13	12.7	14.1	248.411	0.72	0.4	0	1.4	81	6.1
		2012-12-24	10.7	8.7	12.5	259.878	2.85	1.47	1	0.8	80	4.6
		2012-12-25	9.7	8.7	11.5	270.538	2.53	1.33	0	1.3	77	6
		2012-12-26	8.8	7	10.7	279.34	3.19	1.63	3	0.9	80	6.1
		2012-12-27	8.8	7	10.3	289.026	2.26	1.2	2.5	1.1	79	6.1
		2012-12-28	9.1	6	11.4	296.704	1.62	0.89	0	0.4	89	4.3
		2012-12-29	9.6	7.9	12.2	306.878	4.7	2.33	2.5	0.7	79	5.5
		2012-12-30	7.6	5.9	9.5	315.229	3.75	1.9	0	0.7	77	5.3
		2012-12-31	8.4	6.7	10.6	323.645	1.7	0.91	6	1.1	84	6.5
		2013-01-01	6.4	3.9	8.7	332.161	3.19	1.62	1.5	0.3	85	3.4
		2013-01-02	5.1	1.6	8.5	336.247	3.53	1.86	2.5	0	88	2.2
		2013-01-03	9	6.3	10	344.031	0.94	0.54	0	0	97	2.8
		2013-01-04	8.5	8.2	9.1	353.018	1.03	0.56	0.5	0.2	93	2.2
		2013-01-05	7.7	7.1	8.6	361.38	0.75	0.42	0	0	96	1.6
		2013-01-06	6.5	6.2	6.8	368.175	0.92	0.53	0.5	0.1	94	1.2
		2013-01-07	6	5.4	7.1	374.405	1.55	0.83	0	0.4	87	1.8
		2013-01-08	3.7	2.7	4.6	379.13	1.24	0.67	0	0.1	93	1.6
		2013-01-09	4.1	2.6	5.5	382.701	1.36	0.75	2	0.2	94	1.9
		2013-01-10	6.7	5	8.6	388.033	1.18	0.67	2	0.1	97	1.7
		2013-01-11	4.4	2.3	5.7	394.869	2.73	1.4	2	0.1	92	1.6
		2013-01-12	4	0.6	5	400.837	1.32	0.75	2	0	96	1.9
		2013-01-13	2.5	2	3.9	406.595	1.15	0.66	1	0.2	95	2.7
		2013-01-14	-0.7	-3.3	2.2	411.627	3.66	1.77	0.5	0.2	83	2.9
		2013-01-15	1	0.2	2.7	413.75	1.49	0.76	0.5	0.4	89	3.1
		2013-01-16	-2.5	-4.9	0.1	414.443	7.25	2.98	0	0	81	1.5
		2013-01-17	-3.8	-6.5	-0.3	414.443	8.07	2.72	0	0	84	0.8
		2013-01-18	-3.5	-5.8	-2	414.443	1.87	1.02	0	0.3	86	3.7
		2013-01-19	-1.9	-3	-1.3	414.443	2.9	1.65	0	0.2	91	3.7
		2013-01-20	-2.5	-4.3	0.2	414.443	3.29	1.87	0	0.2	91	3.8
		2013-01-21	0.2	-0.9	0.8	414.622	2.89	1.75	1	0.1	95	2.7
		2013-01-22	0.8	-0.6	2.2	414.894	3.09	1.93	6	0.1	98	3.5
		2013-01-23	1.8	1.1	2.6	416.624	1.9	1.09	0	0.2	96	1.4
		2013-01-24	-0.6	-2.1	1	417.828	1.21	0.68	0	0.1	93	2.3
		2013-01-25	-3.4	-4.7	-1.7	417.874	1.8	0.98	0	0.3	88	2.6
		2013-01-26	1.1	-2.6	5.3	418.003	2.08	1.15	0.5	0.4	90	2.5
		2013-01-27	5.4	2.6	9.5	421.896	3.26	1.72	2.5	1	83	5
		2013-01-28	6.6	3.2	10.5	427.232	6.34	3.16	2	0.7	80	4.7
		2013-01-29	10.8	8	13.1	436.598	1.45	0.82	2	0.6	90	6.7
		2013-01-30	11.1	9.4	13.2	448.696	2.89	1.54	4.5	1.5	81	6.2
		2013-01-31	7.7	4.7	10.6	456.706	3.35	1.74	5	0.8	84	4.5
		2013-02-01	7.7	6.9	9.5	465.365	1.49	0.85	2.5	0.6	90	3.7
		2013-02-02	3.5	2.6	6.1	470.847	5.1	2.52	0.5	0.8	81	3.9
		2013-02-03	2.8	-0.4	8	472.843	3.91	2.02	1	0.7	83	3.2
		2013-02-04	8.3	4.2	11.5	479.309	3.05	1.59	0.5	0.8	84	5
		2013-02-05	3.8	0.8	6.1	486.129	4.22	2.13	5.5	0.8	82	5.7
		2013-02-06	3.9	0.9	6.2	489.268	5.71	2.81	3.5	0.7	82	5.3
		2013-02-07	2.6	1.5	5.2	492.392	4.95	2.48	0	0.8	78	3
		2013-02-08	1.8	-0.2	5.1	494.48	5.61	2.74	0.5	0.5	85	2.1
		2013-02-09	1.2	0.2	4	496.173	4.83	2.43	0.5	0.5	86	1.9
		2013-02-10	1.1	-0.1	5.3	497.065	3.11	1.71	9.5	0.9	91	4.9
		2013-02-11	5.1	1.1	9.4	500.279	6.44	3.21	2.5	0.5	87	2.2
		2013-02-12	1.4	1	2	504.104	1.48	0.82	0	0.4	87	2.5
		2013-02-13	-0.4	-1	1.7	504.594	6.02	2.91	0	0.8	71	2.4
		2013-02-14	2.3	-1.1	7.1	504.954	1.76	1.02	3.5	0.4	91	2.8
		2013-02-15	5.6	3.5	9.4	509.925	6.51	3.28	0	0.6	86	1.7
		2013-02-16	3.6	-1.4	9.4	513.755	10.73	5.05	0	0.4	81	1
		2013-02-17	2.8	0.4	6.2	517.814	11.14	5.37	0	0.6	87	3.3
		2013-02-18	2.3	-1	7.2	520.106	11.37	5.43	0.5	0.7	80	2.4
		2013-02-19	2.8	-1.9	8.8	522.356	11.3	5.26	0.5	0.5	79	1.1
		2013-02-20	2.4	-1.2	7.1	525.615	9.95	4.75	0.5	0.9	78	3
		2013-02-21	-0.8	-3.6	2.3	527.422	9.91	4.73	0	1.2	67	4.7
		2013-02-22	-2.1	-3.9	-0.1	527.654	5.16	2.56	0	1.2	69	5.2
		2013-02-23	-2.7	-5	-1.2	527.654	4.82	2.39	0	1	71	4.6
		2013-02-24	-0.6	-2.5	1.1	527.672	3.87	2.06	0	0.7	85	4.1
		2013-02-25	0.1	-0.6	1.2	527.808	2.87	1.77	1.5	0.4	94	3
		2013-02-26	1.4	0.1	3.9	528.339	7.29	3.91	7	0.8	88	3.3
		2013-02-27	1.6	0.9	2.7	530.296	1.29	0.76	0	0.1	97	3.2
		2013-02-28	0.9	0.4	1.6	531.356	1.21	0.7	0	0.2	94	2.7
		2013-03-01	1.8	0.8	3.1	532.528	1.84	1.03	0	0.5	88	3.2
		2013-03-02	1.5	0.5	3.4	534.297	4.95	2.55	0	1	76	3
		2013-03-03	2.6	-0.4	7	535.852	13.04	6.2	0	1.2	77	2.8
		2013-03-04	5.7	-1.1	13	538.689	13.21	6.43	0.5	1.4	75	3
		2013-03-05	10.2	4.3	16	547.294	8.6	4.4	0	2.2	58	3.4
		2013-03-06	11	7.8	14.6	558.648	7.08	3.73	0.5	1.4	73	1.9
		2013-03-07	10.3	9.1	13	569.601	4.06	2.23	1	0.8	94	2.1
		2013-03-08	10.5	8.5	12.5	580.379	4.25	2.34	2	0.8	94	3.4
		2013-03-09	10.3	7.5	14.8	590.273	13.8	6.92	0	1.5	84	1.7
		2013-03-10	4.9	3.4	7.2	598.601	3.85	2.06	3.5	0.7	93	3
		2013-03-11	0.3	0	1.3	601.086	1.76	1.05	3	0.2	99	4.9
		2013-03-12	-3.2	-3.7	-2.7	601.246	4.6	2.76	0	0.4	94	0
		2013-03-13	-3.1	-10.2	2.1	601.246	10.59	5.81	0.5	0.6	83	1
		2013-03-14	-0.1	-3.1	3.8	601.787	15.34	7.5	1.5	1.2	81	2.3
		2013-03-15	1.8	-4.6	6	602.736	15.36	7.33	0	1.4	69	3.6
		2013-03-16	4.9	2.2	9.1	606.977	6.75	3.48	2.5	2	74	5.3
		2013-03-17	5.2	2.3	9.5	612.789	7.65	3.9	7.5	1.4	86	4.3
		2013-03-18	3.7	2.2	5.5	616.941	6.39	3.37	5	1	89	3.6
		2013-03-19	5.5	3	9.1	621.323	7.32	3.77	4	1.3	85	3.5
		2013-03-20	5.2	4.1	8.3	626.9	8.78	4.41	0	1.5	83	3.2
		2013-03-21	5.3	0.6	9.4	631.005	8.68	4.51	1	1	88	2.8
		2013-03-22	8.5	4	13.5	638.009	12.02	6.07	0	2.4	70	4.2
		2013-03-23	8.1	5.7	11.9	647.082	8.24	4.24	0	1.6	77	2.2
		2013-03-24	4.1	3	6	653.302	5.52	2.89	0	1.1	88	3.7
		2013-03-25	3.9	1.2	8.3	656.981	15.11	7.39	0	2.3	64	3.5
		2013-03-26	3.1	1.3	5.4	660.536	9.42	4.7	0	1.7	63	2.8
		2013-03-27	3.2	0.7	6.3	663.548	14.28	6.86	0	2	61	2.5
		2013-03-28	2.8	1.4	5.6	666.912	8.93	4.29	0	1.4	69	1.6
		2013-03-29	1.9	-3.3	6.3	668.883	17.88	8.19	0	1.8	66	2.3
		2013-03-30	1.8	-0.3	5	671.25	8.99	4.59	0	2	63	4
		2013-03-31	1.1	-2.8	5.1	673.001	14.84	6.94	0	1.7	71	2.6
		2013-04-01	3.3	-1.5	8.2	674.972	20.13	9.43	0	2.8	59	4.4
		2013-04-02	3.9	-1.8	9.4	678.785	20.99	10.01	0	2.9	53	3.9
		2013-04-03	4.1	-0.7	8.8	682.955	17.29	8.2	0	2.5	58	3.3
		2013-04-04	4.1	0.3	7.7	687.183	9.75	4.86	3	2.1	71	5
		2013-04-05	3.8	1.1	7.2	691.118	7.23	3.87	2	1.6	78	4
		2013-04-06	4	2	7.1	695.107	8.87	4.44	0	1.8	75	3.7
		2013-04-07	5.2	-1.6	10.3	698.677	15.98	7.8	0	2	64	2
		2013-04-08	6.9	4	10.3	705.676	9.83	5.03	3.5	1.9	68	2.3
		2013-04-09	8.3	5.1	11.6	713.31	9.89	5.12	7	1.7	88	4.2
		2013-04-10	9.9	7.3	12.5	722.271	8.86	4.74	3.5	1.9	86	5
		2013-04-11	11.2	9.8	12.9	733.297	8.41	4.47	0.5	2	83	4.2
		2013-04-12	10.1	8.3	14.2	743.69	11.77	6	1.5	2.8	81	5.3
		2013-04-13	10.5	5.9	14.1	752.945	11.54	6.07	1	1.9	85	4.2
		2013-04-14	18.6	11.7	25	767.282	22.21	11.21	0	5.2	54	3.9
		2013-04-15	14.3	11.1	18.4	784.258	14.02	7.2	1	2.8	72	1.9
		2013-04-16	14.2	10.2	18.4	798.43	13.9	7.17	0	3.2	69	3.4
		2013-04-17	18.2	11.6	24	813.81	20.83	10.54	0	4.5	56	3
		2013-04-18	12.8	10.6	16.4	830.953	22.92	11.41	0.5	4.9	63	5.3
		2013-04-19	8.2	4.2	12.5	840.759	15.23	7.56	1.5	2.5	78	3.5
		2013-04-20	8	3.8	13.2	848.384	23.84	11.65	0	3.9	64	4.1
		2013-04-21	8.4	0.9	14.9	856.071	24.28	12	0	3.2	61	1.9
		2013-04-22	9	1.6	14.5	864.609	17.04	8.51	0	2.5	61	1.6
		2013-04-23	11.8	5.1	17.7	875.194	14.02	7.15	0	2.4	74	1.8
		2013-04-24	15.3	5.9	22.3	888.036	24.69	12.53	0	3.6	69	1.2
		2013-04-25	18.1	10	24.6	904.886	24.89	12.52	0	4.3	62	1.4
		2013-04-26	10.5	7.2	14.3	922.158	8.05	4.1	0	1.9	81	2.8
		2013-04-27	6.9	2.3	11.6	928.829	13.15	6.55	0	2.4	73	3.2
		2013-04-28	7.1	2.9	11.9	935.315	12.46	6.19	0	2.1	71	1.7
		2013-04-29	8.6	0.6	13.7	943.002	15.69	7.81	0	2.4	66	1.9
		2013-04-30	9.1	5.5	13.2	952.247	9.1	4.77	1.5	2.6	68	3.9
		2013-05-01	10.5	6.4	14.1	961.82	8.18	4.28	7	1.5	90	2.8
		2013-05-02	12.6	10.5	17.5	973.485	19.36	9.62	0	3.1	88	1.7
		2013-05-03	11.3	6.9	16.9	985.001	18.01	8.9	0	3.2	75	2.4
		2013-05-04	10.7	4.2	15.9	995.173	18.74	9.44	0	2.7	78	1.8
		2013-05-05	13	8.5	19.1	1007.62	24.25	12.14	0	3.8	71	1.2
		2013-05-06	12	5.4	18.8	1019.52	14.44	7.36	0	2.4	80	1.1
		2013-05-07	14.8	6.4	21.9	1032.35	20.47	10.35	1	3.3	72	0.8
		2013-05-08	15.6	12.4	20.6	1048.53	12.56	6.45	2	3.2	80	3.5
		2013-05-09	12.2	9.1	16.1	1062.56	18.28	9.05	0	3.7	67	3.1
		2013-05-10	11.2	8.2	14	1074.18	8.51	4.34	1	2.3	75	3.8
		2013-05-11	12.2	9	16.9	1086.02	21.62	10.36	0	4.4	71	4.5
		2013-05-12	11.1	5.2	15.7	1096.96	22.53	10.67	0.5	3.9	68	3.9
		2013-05-13	12.9	10.3	16.3	1109.35	12.76	6.42	0	3.3	74	4.2
		2013-05-14	11.5	8.8	14.4	1121.31	11	5.73	0	2.9	69	3.7
		2013-05-15	11.1	7.5	16.8	1132.93	18.34	9.12	4	3.8	70	3.4
		2013-05-16	10.3	7.5	14.3	1143.68	12.2	6.15	0	2.1	86	1.3
		2013-05-17	10.5	4.9	16.6	1153.84	20.39	10.14	0	3.3	81	2.6
		2013-05-18	10.6	4.8	14.9	1164.07	16.32	8.28	9	2.4	86	2.4
		2013-05-19	11	8.4	14.8	1175.44	7.41	3.94	12	1.4	95	1.4
		2013-05-20	10.2	9.4	11.6	1186.27	3.01	1.7	36.5	0.4	100	3.1
		2013-05-21	10.8	9.7	11.8	1196.69	2.72	1.5	1	0.3	99	2.5
		2013-05-22	10.9	6.3	15.1	1206.59	18.48	9.3	0	2.9	82	2.1
		2013-05-23	7.8	5.6	12.1	1217.55	19.03	9.39	4	3.2	79	3
		2013-05-24	5.1	1.8	8.3	1222.9	10.83	5.6	7.5	1.4	96	2
		2013-05-25	8.6	3.1	13.8	1229.33	21.15	10.36	0.5	3.2	78	3.1
		2013-05-26	9.8	3.7	16.5	1237.89	16.94	8.4	0	2.9	78	2.1
		2013-05-27	12.2	3.1	17.6	1248.69	22.87	11.32	1	3.5	68	1.8
		2013-05-28	11.3	9.9	14.7	1261.73	13.32	6.75	2.5	2.7	84	2.8
		2013-05-29	10.4	4.2	16.1	1271.61	19.57	9.82	3	3	79	1.8
		2013-05-30	11.3	9.1	14.2	1282.99	8.81	4.58	14.5	1.5	97	2.2
		2013-05-31	12.5	9.9	16.7	1294.38	9.15	4.61	0	2	91	2.9
		2013-06-01	14.6	8.7	19.7	1307.92	21.15	10.54	0	3.8	80	3
		2013-06-02	12.9	8.8	17	1321.7	23.75	11.9	0	4.3	71	3.1
		2013-06-03	11.1	6.9	16.7	1333.27	22.86	11.22	0	4.1	76	3.6
		2013-06-04	12.5	7.3	18	1344.47	30.31	14.96	0	5	73	3.4
		2013-06-05	16.5	7.8	23.3	1358.27	28.82	14.53	0	4.9	72	2.1
		2013-06-06	18.8	11	26.4	1376.17	26.79	13.48	0.5	5	75	1.9
		2013-06-07	20.5	13.5	26	1396.2	29.67	14.92	0	6.1	64	2.8
		2013-06-08	17.9	13.1	23.8	1415.47	24.16	12.06	13.5	5	78	3.2
		2013-06-09	12.8	11.5	14.4	1432.62	6.32	3.32	0.5	1.3	94	2.8
		2013-06-10	14.8	10.3	20.3	1445.51	20.72	10.2	0	3.7	79	1.4
		2013-06-11	15.9	12.3	19.2	1460.35	12.36	6.39	0	2.5	87	2.5
		2013-06-12	17.9	15.2	20.7	1477.2	11.97	6.35	1	2.7	89	3.7
		2013-06-13	14.8	12.7	17.4	1494.97	9.13	4.74	4.5	2.4	85	3.5
		2013-06-14	14.4	6.9	19.6	1507.6	24.06	12.07	0.5	3.9	72	1.7
		2013-06-15	15.1	12.2	18.4	1523.08	22.27	11.14	0	4.9	68	4.1
		2013-06-16	16.7	11.1	21.9	1538.12	26.64	13.63	0	4.8	65	1.6
		2013-06-17	17.9	13.2	25.1	1555.16	13.72	7.13	9.5	3.3	85	2.7
		2013-06-18	21.4	16	27.2	1575.14	22.71	11.76	8	4.7	82	1.5
		2013-06-19	18.8	15.4	26.1	1595.81	14.87	7.6	17	3.4	94	2.1
		2013-06-20	18.1	15.9	22.8	1614.23	16.52	8.3	2	3.6	87	2
		2013-06-21	16.1	13.8	19.4	1631.06	12.52	6.57	0	2.9	86	3.4
		2013-06-22	15.5	13.5	17.4	1647.12	12.49	6.45	0	3	84	5.1
		2013-06-23	13.6	12.5	17.3	1661.92	13.84	6.8	0	3.6	81	4.8
		2013-06-24	13	10.9	17.3	1674.86	17.47	8.67	0.5	3.8	72	2.9
		2013-06-25	12.7	6.1	18.1	1686.91	20.36	10.03	0	3.3	74	1.3
		2013-06-26	13.9	6.6	19.2	1699.94	21.82	10.45	0	3.6	72	1.5
		2013-06-27	14.5	9.7	19.5	1714.21	20.24	9.95	1.5	3.6	75	1.5
		2013-06-28	14.3	11.5	16.9	1728.6	7.84	4.16	1	1.5	95	2.2
		2013-06-29	15.8	13.6	20.3	1744.12	19.57	9.8	0	4.1	80	2.7
		2013-06-30	17.3	8.7	24.1	1759.35	27.06	13.79	0	4.5	77	1.2
		2013-07-01	17	12.7	22.7	1776.84	21.45	10.79	0.5	3.9	87	1.3
		2013-07-02	18.5	10.6	23.9	1794.32	16.23	8.27	0.5	3.2	80	2.3
		2013-07-03	15.4	14.4	19.6	1812.7	9.3	4.85	1	2.4	93	3.2
		2013-07-04	16.4	12.7	20.6	1827.54	13.52	6.85	0	2.7	87	1.7
		2013-07-05	18.1	13.8	23.8	1844.82	25.44	12.73	0	4.8	81	1.6
		2013-07-06	19.8	11.7	26.3	1862.96	27.81	13.91	0	5.1	77	1.6
		2013-07-07	22.3	15.6	27.6	1884.51	27.84	13.84	0	6	70	2.8
		2013-07-08	21.9	16.1	27.4	1906.24	29.45	14.53	0	6.6	68	3.4
		2013-07-09	21.9	16.1	27.6	1928.11	28.74	14.26	0	6.4	71	3.4
		2013-07-10	19.9	14.9	25.5	1949.06	28.62	14.21	0	6.5	69	4.3
		2013-07-11	15.8	11.3	20.8	1966.47	27.24	13.34	0	5.5	72	4.4
		2013-07-12	16.7	10	23.3	1982.41	28.31	13.8	0	5.3	72	3
		2013-07-13	17.3	11.7	23	1999.1	26.83	13.06	0	5.1	76	2.9
		2013-07-14	20.7	12	27.8	2017.35	28.39	14.16	0	5.4	70	1.7
		2013-07-15	22.4	15.5	28.5	2039.39	25.4	12.74	0	5.2	69	1.3
		2013-07-16	22.2	16.7	27.2	2062.02	21.84	10.85	0	4.9	64	1.7
		2013-07-17	22.1	15.5	28.6	2083.82	25.26	12.6	0	5.6	64	2.2
		2013-07-18	23.3	17	29	2106.22	26.28	13.1	0	6.4	65	3.5
		2013-07-19	23.7	16.7	30.1	2129.49	27.53	13.79	0	6.8	62	3.7
		2013-07-20	23.4	16.9	29.6	2153.05	27.91	13.99	0	6.8	62	3.5
		2013-07-21	25.1	15.8	33.1	2176.47	26.55	13.4	0	6	59	1.7
		2013-07-22	26.3	19	33.2	2202.92	26.49	13.41	15	6.4	53	1.9
		2013-07-23	23.9	19	30	2228.65	18.85	9.62	1	4.8	70	1.9
		2013-07-24	22.1	17.1	27.8	2250.81	19.94	9.96	0	4.3	76	1.1
		2013-07-25	23.4	17.7	28.5	2273.49	22.67	11.44	5	5.2	63	1.9
		2013-07-26	23.3	19.2	29.1	2297.04	21.19	10.92	18	5	77	2
		2013-07-27	22.5	17.6	29.9	2319.72	19.71	10	0	4.9	76	2.5
		2013-07-28	19.8	15.2	26.1	2340.93	21.19	10.8	1	4.7	72	2.3
		2013-07-29	19.3	15.1	24.9	2360.72	22.4	11.46	3	5.1	75	3.6
		2013-07-30	19.3	14.9	22.9	2379.84	11.7	6.18	0	3.4	76	4.7
		2013-07-31	21.6	17	27.5	2399.89	20.38	10.42	0	4.8	73	2.5
		2013-08-01	27.1	17.4	35.2	2411.15	27.49	13.86	0	7	53	2.7
		2013-08-02	25.7	18.6	32	2411.15	24.96	12.58	0	6.7	56	3.4

## Sheet: LeafStage_Measures
			LeafStage_measured
Date	Cultivar	Interrow_spacing	Mean	Median	SD	n	IC
2013-03-05 12:00:00	Maxwell	NI	4.69622	4.68266	0.183287	10	0.0390938
2013-04-02 12:00:00	Maxwell	NI	6.2688	6.31788	0.360638	7	0.0919387
2013-04-19 12:00:00	Maxwell	NI	7.89916	7.78304	0.346839	10	0.0739782
2013-04-29 12:00:00	Maxwell	NI	8.9616	8.844	0.336515	10	0.0717761
2013-05-06 12:00:00	Maxwell	NI	9.92115	9.74337	0.409778	10	0.0874025
2013-05-13 12:00:00	Maxwell	NI	10.9696	10.8011	0.397155	9	0.0892923
2013-05-21 12:00:00	Maxwell	NI	11.3	11	0.483046	10	0.10303
2013-03-05 12:00:00	Renan	NI	4.88414	4.82548	0.268409	10	0.0572496
2013-04-02 12:00:00	Renan	NI	6.46267	6.52997	0.214511	9	0.0482285
2013-04-19 12:00:00	Renan	NI	8.10438	8	0.326802	9	0.0734748
2013-04-29 12:00:00	Renan	NI	9.08775	8.94521	0.296798	9	0.0667291
2013-05-06 12:00:00	Renan	NI	9.93914	9.90222	0.156104	9	0.0350968
2013-05-13 12:00:00	Renan	NI	10.8868	10.9143	0.0971294	9	0.0218376
2013-05-21 12:00:00	Renan	NI	11	11	0	9	NA
2013-03-05 12:00:00	Apache	NI	4.50699	4.47619	0.131822	5	0.039763
2013-04-02 12:00:00	Apache	NI	NA	NA	NA	NA	NA
2013-04-19 12:00:00	Apache	NI	7.55477	7.625	0.289875	9	0.0651726
2013-04-29 12:00:00	Apache	NI	8.63244	8.56098	0.335937	9	0.0755287
2013-05-06 12:00:00	Apache	NI	9.32427	9.35356	0.183523	7	0.046786
2013-05-13 12:00:00	Apache	NI	10.2194	10	0.442665	9	0.0995243
2013-05-21 12:00:00	Apache	NI	10.2222	10	0.440959	9	0.0991407
2013-03-05 12:00:00	Caphorn	NI	5.26282	5.3949	0.258882	10	0.0552175
2013-04-02 12:00:00	Caphorn	NI	NA	NA	NA	NA	NA
2013-04-19 12:00:00	Caphorn	NI	8.41821	8.41698	0.319826	10	0.0682166
2013-04-29 12:00:00	Caphorn	NI	9.25744	9.23497	0.380133	10	0.0810795
2013-05-06 12:00:00	Caphorn	NI	10.3882	10.2736	0.487281	7	0.124224
2013-05-13 12:00:00	Caphorn	NI	11.2574	11	0.458098	7	0.116784
2013-05-21 12:00:00	Caphorn	NI	11.4	11	0.516398	10	0.110144
2013-03-05 12:00:00	Soissons	NI	5.42906	5.42727	0.0693605	5	0.020922
2013-04-02 12:00:00	Soissons	NI	NA	NA	NA	NA	NA
2013-04-19 12:00:00	Soissons	NI	8.70819	8.66489	0.278801	10	0.0594661
2013-04-29 12:00:00	Soissons	NI	9.61911	9.68063	0.335511	10	0.0715619
2013-05-06 12:00:00	Soissons	NI	10.507	10.4632	0.377447	9	0.0848614
2013-05-13 12:00:00	Soissons	NI	11.3036	11	0.480668	10	0.102523
2013-05-21 12:00:00	Soissons	NI	11.3	11	0.483046	10	0.10303
2013-03-05 12:00:00	Maxwell	WI	5.52154	5.63265	0.367894	9	0.0827135
2013-04-02 12:00:00	Maxwell	WI	NA	NA	NA	NA	NA
2013-04-19 12:00:00	Maxwell	WI	8.06427	7.80402	0.510828	9	0.114849
2013-04-29 12:00:00	Maxwell	WI	8.94834	8.875	0.255868	9	0.0575267
2013-05-06 12:00:00	Maxwell	WI	10.2139	9.9276	0.534872	9	0.120255
2013-05-13 12:00:00	Maxwell	WI	11.1238	10.9548	0.423471	7	0.107957
2013-05-21 12:00:00	Maxwell	WI	11.6667	12	0.707107	9	0.158979
2013-03-05 12:00:00	Renan	WI	4.80294	4.85455	0.294481	10	0.0628106
2013-04-02 12:00:00	Renan	WI	NA	NA	NA	NA	NA
2013-04-19 12:00:00	Renan	WI	8.52898	8.5235	0.26107	10	0.0556842
2013-04-29 12:00:00	Renan	WI	9.19766	8.97624	0.381405	10	0.0813508
2013-05-06 12:00:00	Renan	WI	10.4641	10.3954	0.347383	10	0.0740941
2013-05-13 12:00:00	Renan	WI	11.5468	11.6895	0.470423	6	0.129535
2013-05-21 12:00:00	Renan	WI	11.4	11	0.516398	10	0.110144
2013-03-05 12:00:00	Apache	WI	4.65212	4.70909	0.237432	5	0.0716193
2013-04-02 12:00:00	Apache	WI	NA	NA	NA	NA	NA
2013-04-19 12:00:00	Apache	WI	7.84859	7.82315	0.330826	10	0.0705626
2013-04-29 12:00:00	Apache	WI	8.98512	8.98938	0.368515	9	0.0828532
2013-05-06 12:00:00	Apache	WI	9.9219	10.2206	0.489184	9	0.109983
2013-05-13 12:00:00	Apache	WI	10.4444	10	0.527046	9	0.118496
2013-05-21 12:00:00	Apache	WI	10.5556	11	0.527046	9	0.118496
2013-03-05 12:00:00	Caphorn	WI	4.9737	5.00168	0.32175	10	0.0686269
2013-04-02 12:00:00	Caphorn	WI	NA	NA	NA	NA	NA
2013-04-19 12:00:00	Caphorn	WI	8.11082	8.17463	0.310869	10	0.0663061
2013-04-29 12:00:00	Caphorn	WI	9.02251	8.98017	0.34629	10	0.0738609
2013-05-06 12:00:00	Caphorn	WI	9.83682	9.87701	0.500632	5	0.151011
2013-05-13 12:00:00	Caphorn	WI	10.7814	11	0.41741	10	0.0890305
2013-05-21 12:00:00	Caphorn	WI	10.8	11	0.421637	10	0.089932
2013-03-05 12:00:00	Soissons	WI	5.24447	5.33813	0.328033	10	0.0699669
2013-04-02 12:00:00	Soissons	WI	NA	NA	NA	NA	NA
2013-04-19 12:00:00	Soissons	WI	8.90147	8.17463	0.310869	10	0.0663061
2013-04-29 12:00:00	Soissons	WI	9.71198	8.98017	0.34629	10	0.0738609
2013-05-06 12:00:00	Soissons	WI	10.9456	9.87701	0.500632	5	0.151011
2013-05-13 12:00:00	Soissons	WI	11.7	11	0.41741	10	0.0890305
2013-05-21 12:00:00	Soissons	WI	11.7	11	0.421637	10	0.089932

## Sheet: LeafStage_ModelParameters
			LeafStageModel_FittedParameters
Cultivar	Interrow_spacing	Final leaf number	Leaf Emergence Rate	phyllochron	TT0	RMSE	R²
Apache	NI	10.2222	0.0104253	95.9205	118.441	0.0366942	0.977895
Apache	WI	10.5556	0.0109276	91.5115	118.441	0.0602918	0.970291
Caphorn	NI	11.4	0.0106916	93.5312	58.1289	0.0976821	0.984845
Caphorn	WI	10.8	0.0102494	97.5667	58.1289	0.0449276	0.980612
Maxwell	NI	11.3	0.010143	98.5901	58.8059	0.128766	0.993973
Maxwell	WI	11.6667	0.0104999	95.239	58.8059	0.228297	0.990008
Renan	NI	11	0.0109139	91.6264	104.326	0.0907657	0.986847
Renan	WI	11.4	0.01134	88.1835	104.326	0.186137	0.971765
Soissons	NI	11.3	0.0111277	89.8659	69.4648	0.0844323	0.974054
Soissons	WI	11.7	0.0113522	88.0889	69.4648	0.142088	0.971164

## Sheet: FinalLeafNumber
		FinalLeafNumber
Cultivar	Interrow_spacing	Mean	SD	n	IC
Maxwell	NI	11.3	0.483046	10	0.299389
Renan	NI	11	0.0001	9	6.53321e-05
Apache	NI	10.2222	0.440959	9	0.288088
Caphorn	NI	11.4	0.516398	10	0.320061
Soissons	NI	11.3	0.483046	10	0.299389
Maxwell	WI	11.6667	0.707107	9	0.461968
Renan	WI	11.4	0.516398	10	0.320061
Apache	WI	10.5556	0.527046	9	0.344331
Caphorn	WI	10.8	0.421637	10	0.261329
Soissons	WI	11.7	0.483046	10	0.299389

## Sheet: VerticalGroundCover
Date	Cultivar	Interrow_spacing	GC(0°)
			Mean	n	IC
2013-02-08	Apache	NI	15.6517	6	1.23605
2013-03-01	Apache	NI	16.555	2	3.34174
2013-03-25	Apache	NI	23.995	6	1.75241
2013-04-03	Apache	NI	28.31	6	1.50098
2013-04-16	Apache	NI	41.995	6	2.34889
2013-04-22	Apache	NI	51.1733	6	1.74303
2013-04-25	Apache	NI	56.9533	6	2.27406
2013-04-30	Apache	NI	61.4683	6	3.06928
2013-05-07	Apache	NI	66.5167	6	2.64689
2013-05-15	Apache	NI	66.275	6	3.70854
2013-05-24	Apache	NI	70.0933	6	5.34517
2013-02-08	Apache	WI	11.3583	6	1.66232
2013-03-01	Apache	WI	14.165	6	0.826286
2013-03-25	Apache	WI	19.045	6	1.0672
2013-04-03	Apache	WI	21.3883	6	1.46529
2013-04-16	Apache	WI	32.0583	6	0.528232
2013-04-22	Apache	WI	43.3217	6	1.02371
2013-04-25	Apache	WI	51.3533	6	0.814328
2013-04-30	Apache	WI	53.1067	6	2.28322
2013-05-07	Apache	WI	61.7383	6	1.04188
2013-05-15	Apache	WI	59.44	6	1.23578
2013-05-24	Apache	WI	69.0717	6	1.08161
2013-02-08	Caphorn	NI	13.4033	6	2.03388
2013-03-01	Caphorn	NI	15.575	4	1.83569
2013-03-25	Caphorn	NI	18.0533	6	0.828467
2013-04-03	Caphorn	NI	17.705	6	1.36966
2013-04-16	Caphorn	NI	22.1217	6	1.33087
2013-04-22	Caphorn	NI	29.9433	6	1.76502
2013-04-25	Caphorn	NI	32.59	6	1.69825
2013-04-30	Caphorn	NI	34.365	6	2.02489
2013-05-07	Caphorn	NI	40.5233	6	2.41184
2013-05-15	Caphorn	NI	40.4867	6	3.11353
2013-05-24	Caphorn	NI	57.88	6	5.92234
2013-02-08	Caphorn	WI	9.96	6	0.491218
2013-03-01	Caphorn	WI	13.3383	6	0.785542
2013-03-25	Caphorn	WI	15.0633	6	0.73359
2013-04-03	Caphorn	WI	14.3117	6	0.684706
2013-04-16	Caphorn	WI	18.6967	6	0.811855
2013-04-22	Caphorn	WI	26.4117	6	1.09109
2013-04-25	Caphorn	WI	32.4517	6	1.54878
2013-04-30	Caphorn	WI	30.73	6	1.28432
2013-05-07	Caphorn	WI	40.1483	6	1.15088
2013-05-15	Caphorn	WI	40.29	6	1.61105
2013-05-24	Caphorn	WI	51.9783	6	1.49929
2013-02-08	Maxwell	NI	11.1233	6	0.980605
2013-03-01	Maxwell	NI	15.3275	4	0.714575
2013-03-25	Maxwell	NI	26.075	6	1.81928
2013-04-03	Maxwell	NI	26.2533	6	3.21097
2013-04-16	Maxwell	NI	35.0033	6	1.35642
2013-04-22	Maxwell	NI	45.0333	6	1.39663
2013-04-25	Maxwell	NI	47.6483	6	2.70931
2013-04-30	Maxwell	NI	51.7117	6	2.27698
2013-05-07	Maxwell	NI	56.2433	6	2.982
2013-05-15	Maxwell	NI	60.2567	6	1.23272
2013-05-24	Maxwell	NI	73.94	6	4.10997
2013-02-08	Maxwell	WI	11.165	6	1.18654
2013-03-01	Maxwell	WI	14.4883	6	1.33626
2013-03-25	Maxwell	WI	20.1783	6	0.671678
2013-04-03	Maxwell	WI	21.2833	6	1.28584
2013-04-16	Maxwell	WI	30.665	6	1.26072
2013-04-22	Maxwell	WI	40.5467	6	2.05833
2013-04-25	Maxwell	WI	45.52	6	2.46068
2013-04-30	Maxwell	WI	42.3567	6	2.50383
2013-05-07	Maxwell	WI	49.2533	6	2.5373
2013-05-15	Maxwell	WI	51.3067	6	2.28621
2013-05-24	Maxwell	WI	63.7217	6	3.3236
2013-02-08	Renan	NI	11.7383	6	0.74383
2013-03-01	Renan	NI	12.85	2	0.999582
2013-03-25	Renan	NI	21.34	6	1.43183
2013-04-03	Renan	NI	20.5417	6	1.39635
2013-04-16	Renan	NI	29.35	6	2.09998
2013-04-22	Renan	NI	36.6017	6	2.17729
2013-04-25	Renan	NI	45.7683	6	2.24681
2013-04-30	Renan	NI	50.6533	6	4.29968
2013-05-07	Renan	NI	61.725	6	3.91477
2013-05-15	Renan	NI	75.2217	6	3.79086
2013-05-24	Renan	NI	79.9133	6	4.59265
2013-02-08	Renan	WI	9.27333	6	0.95657
2013-03-01	Renan	WI	12.2717	6	1.08844
2013-03-25	Renan	WI	17.1217	6	0.923632
2013-04-03	Renan	WI	19.2167	6	1.2721
2013-04-16	Renan	WI	26.125	6	0.402779
2013-04-22	Renan	WI	33.6167	6	0.946721
2013-04-25	Renan	WI	42.18	6	0.883217
2013-04-30	Renan	WI	46.7533	6	2.14894
2013-05-07	Renan	WI	60.83	6	1.5573
2013-05-15	Renan	WI	70.5933	6	1.7577
2013-05-24	Renan	WI	78.1083	6	1.45332
2013-02-08	Soissons	NI	14.6817	6	1.63992
2013-03-01	Soissons	NI	14.2133	3	1.43593
2013-03-25	Soissons	NI	29.1333	6	1.28296
2013-04-03	Soissons	NI	29.96	6	2.17876
2013-04-16	Soissons	NI	39.2917	6	1.23996
2013-04-22	Soissons	NI	46.015	6	1.37978
2013-04-25	Soissons	NI	49.5783	6	1.151
2013-04-30	Soissons	NI	51.68	6	1.03749
2013-05-07	Soissons	NI	56.465	6	0.778524
2013-05-15	Soissons	NI	59.3417	6	2.28166
2013-05-24	Soissons	NI	70.272	5	2.20308
2013-02-08	Soissons	WI	8.89667	6	0.781526
2013-03-01	Soissons	WI	12.6283	6	0.69637
2013-03-25	Soissons	WI	20.7967	6	0.91465
2013-04-03	Soissons	WI	22.9783	6	0.908536
2013-04-16	Soissons	WI	30.8283	6	0.742314
2013-04-22	Soissons	WI	37.6317	6	0.934493
2013-04-25	Soissons	WI	43.47	6	1.57271
2013-04-30	Soissons	WI	39.9667	6	1.43307
2013-05-07	Soissons	WI	51.3767	6	1.60338
2013-05-15	Soissons	WI	51.82	6	1.21142
2013-05-24	Soissons	WI	63.835	6	4.42157

## Sheet: ObliqueGroundCover
Date	Cultivar	Interrow_spacing	GC(57.5°)			PAIg estimated from GC(57.5°)
			Mean (%)	n	IC	Mean	n	IC
2013-02-18 12:00:00	Apache	NI	17.14	3	0.944315	0.2	3	0.0113159
2013-03-01 12:00:00	Apache	NI	33.9733	3	1.73566	0.446667	3	0.0284776
2013-03-25 12:00:00	Apache	NI	33.93	3	1.24829	0.446667	3	0.0235558
2013-04-03 12:00:00	Apache	NI	40.7633	3	2.85959	0.56	3	0.0518558
2013-04-30 12:00:00	Apache	NI	98.2533	3	1.0516	4.44667	3	0.607413
2013-05-24 12:00:00	Apache	NI	99.63	3	0.0783986	6.03333	3	0.228662
2013-06-17 12:00:00	Apache	NI	98.7133	3	0.224708	4.68667	3	0.197731
2013-02-18 12:00:00	Apache	WI	21.0733	2	7.64125	0.215	2	0.0293995
2013-03-01 12:00:00	Apache	WI	26.9867	3	1.62399	0.336667	3	0.0261329
2013-03-25 12:00:00	Apache	WI	28.66	3	1.11063	0.363333	3	0.0172853
2013-04-03 12:00:00	Apache	WI	34.59	3	1.44909	0.456667	3	0.0284776
2013-04-30 12:00:00	Apache	WI	96.4033	3	0.421025	3.57667	3	0.127188
2013-05-24 12:00:00	Apache	WI	99.7967	3	0.0753447	6.71	3	0.367896
2013-06-17 12:00:00	Apache	WI	98.92	3	0.463398	4.91667	3	0.432428
2013-02-18 12:00:00	Caphorn	NI	24.34	4	4.39062	0.3	4	0.0645103
2013-03-01 12:00:00	Caphorn	NI	36.3667	3	4.41043	0.49	3	0.074203
2013-03-25 12:00:00	caphorn	NI	39.37	3	4.82896	0.536667	3	0.0864263
2013-04-03 12:00:00	Caphorn	NI	42.2967	3	2.46655	0.59	3	0.0493247
2013-04-30 12:00:00	Caphorn	NI	90.485	4	2.84623	2.5675	4	0.32917
2013-05-24 12:00:00	Caphorn	NI	98.7067	3	0.69289	4.74667	3	0.536201
2013-06-17 12:00:00	Caphorn	NI	97.9733	3	0.3974	4.20333	3	0.217469
2013-02-18 12:00:00	Caphorn	WI	16.4933	3	1.0657	0.193333	3	0.0172853
2013-03-01 12:00:00	Caphorn	WI	26.5425	4	1.36464	0.3325	4	0.0217297
2013-03-25 12:00:00	caphorn	WI	28.62	3	2.00418	0.36	3	0.0299389
2013-04-03 12:00:00	Caphorn	WI	31.5833	3	1.90232	0.406667	3	0.0284776
2013-04-30 12:00:00	Caphorn	WI	86.2167	3	1.20275	2.13	3	0.0926243
2013-05-24 12:00:00	Caphorn	WI	99.4367	3	0.171738	5.59333	3	0.346999
2013-06-17 12:00:00	Caphorn	WI	97.37	3	0.23844	3.91	3	0.0966827
2013-02-18 12:00:00	Maxwell	NI	21.9025	4	2.21343	0.265	4	0.0304689
2013-03-01 12:00:00	Maxwell	NI	30.22	3	1.9584	0.386667	3	0.0345705
2013-03-25 12:00:00	Maxwell	NI	36.13	3	1.96261	0.483333	3	0.0363754
2013-04-03 12:00:00	Maxwell	NI	43.3367	3	5.10214	0.616667	3	0.0949004
2013-04-30 12:00:00	Maxwell	NI	95.635	4	0.650563	3.3775	4	0.172799
2013-05-24 12:00:00	Maxwell	NI	99.7067	3	0.0284776	6.27667	3	0.10755
2013-06-17 12:00:00	Maxwell	NI	99.54	3	0.243488	5.87	3	0.626065
2013-02-18 12:00:00	Maxwell	WI	18.21	4	2.51476	0.215	4	0.0325023
2013-03-01 12:00:00	Maxwell	WI	22.44	3	4.73745	0.276667	3	0.069141
2013-03-25 12:00:00	Maxwell	WI	26.3133	3	3.61324	0.33	3	0.0518558
2013-04-03 12:00:00	Maxwell	WI	33.1567	3	2.56172	0.43	3	0.0407999
2013-04-30 12:00:00	Maxwell	WI	95.425	4	0.37338	3.3225	4	0.0892358
2013-05-24 12:00:00	Maxwell	WI	99.8	2	0.0587989	6.69	2	0.274395
2013-06-17 12:00:00	Maxwell	WI	98.3033	3	0.588243	4.42333	3	0.414898
2013-02-18 12:00:00	Renan	NI	20.2133	3	1.97481	0.243333	3	0.0261329
2013-03-01 12:00:00	Renan	NI	27.965	4	1.04236	0.3525	4	0.0167364
2013-03-25 12:00:00	Renan	NI	36.7133	3	2.38067	0.493333	3	0.03974
2013-04-03 12:00:00	Renan	NI	43.96	3	2.43709	0.623333	3	0.0428411
2013-04-30 12:00:00	Renan	NI	95.05	4	0.914241	3.2475	4	0.196384
2013-05-24 12:00:00	Renan	NI	99.5967	3	0.223279	6.00667	3	0.552086
2013-06-17 12:00:00	Renan	NI	98.9233	3	0.366035	4.90333	3	0.353217
2013-02-18 12:00:00	Renan	WI	13.59	3	2.68568	0.156667	3	0.0363754
2013-03-01 12:00:00	Renan	WI	22.97	3	4.53453	0.28	3	0.063004
2013-03-25 12:00:00	Renan	WI	26.5967	3	1.75028	0.333333	3	0.0284776
2013-04-03 12:00:00	Renan	WI	33.6567	3	2.159	0.443333	3	0.0363754
2013-04-30 12:00:00	Renan	WI	95.7667	3	1.04268	3.41667	3	0.289459
2013-05-24 12:00:00	Renan	WI	99.5325	4	0.237953	5.855	4	0.465775
2013-06-17 12:00:00	Renan	WI	99.3775	4	0.143666	5.485	4	0.261553
2013-02-18 12:00:00	Soissons	NI	24.87	3	1.16685	0.306667	3	0.0172853
2013-03-01 12:00:00	Soissons	NI	36.5167	3	4.57056	0.49	3	0.0815998
2013-03-25 12:00:00	Soissons	NI	46.9367	3	2.10628	0.68	3	0.0407999
2013-04-03 12:00:00	Soissons	NI	52.4033	3	1.16319	0.8	3	0.0299389
2013-04-30 12:00:00	Soissons	NI	97.7767	3	0.417666	4.10667	3	0.213907
2013-05-24 12:00:00	Soissons	NI	99.515	4	0.0456157	5.7325	4	0.103518
2013-06-17 12:00:00	Soissons	NI	99.34	3	0.169738	5.41333	3	0.283198
2013-02-18 12:00:00	Soissons	WI	16.15	3	0.660695	0.19	3	0.0113159
2013-03-01 12:00:00	Soissons	WI	22.41	3	1.20709	0.273333	3	0.0172853
2013-03-25 12:00:00	Soissons	WI	26.0833	3	1.28146	0.323333	3	0.0172853
2013-04-03 12:00:00	Soissons	WI	34.4833	3	2.19453	0.453333	3	0.0363754
2013-04-30 12:00:00	Soissons	WI	94.6	4	0.384406	3.14	4	0.0754862
2013-05-24 12:00:00	Soissons	WI	99.5833	3	0.0802815	5.89667	3	0.219811
2013-06-17 12:00:00	Soissons	WI	97.0767	3	0.249035	3.8	3	0.0905269

## Sheet: PAI_LAI
Date	Cultivar	Interrow_spacing	Variable	Repetition1	Repetition2	Repetition3	Mean	IC
2013-06-18 12:00:00	Apache	NI	PAI_green	4.79571	4.38785	3.86926	4.35094	0.525425
2013-06-18 12:00:00	Apache	WI	PAI_green	2.95692	4.43665	3.53427	3.64261	0.843931
2013-06-18 12:00:00	Caphorn	NI	PAI_green	3.75274	3.48552	4.03054	3.75627	0.308388
2013-06-18 12:00:00	Caphorn	WI	PAI_green	2.75447	3.86489	4.09564	3.57167	0.811408
2013-06-18 12:00:00	Maxwell	NI	PAI_green	5.48039	6.81555	4.186	5.49398	1.48784
2013-06-18 12:00:00	Maxwell	WI	PAI_green	4.09661	4.85721	4.67306	4.54229	0.449018
2013-06-18 12:00:00	Renan	NI	PAI_green	5.05635	4.58191	4.21581	4.61802	0.476886
2013-06-18 12:00:00	Renan	WI	PAI_green	5.77581	4.57849	4.76009	5.03813	0.730177
2013-06-18 12:00:00	Soissons	NI	PAI_green	4.19311	3.80373	3.9629	3.98658	0.221528
2013-06-18 12:00:00	Soissons	WI	PAI_green	4.00316	4.06234	3.83489	3.9668	0.133531
2013-06-18 12:00:00	Apache	NI	LAI_green	3.28696	3.0073	2.58581	2.96002	0.399407
2013-06-18 12:00:00	Apache	WI	LAI_green	2.07004	3.09236	2.4445	2.53563	0.585273
2013-06-18 12:00:00	Caphorn	NI	LAI_green	2.62553	2.38004	2.76441	2.58999	0.220247
2013-06-18 12:00:00	Caphorn	WI	LAI_green	1.9284	2.76679	2.92982	2.54167	0.60803
2013-06-18 12:00:00	Maxwell	NI	LAI_green	3.85704	4.6189	2.91229	3.79607	0.967433
2013-06-18 12:00:00	Maxwell	WI	LAI_green	2.92111	3.43569	3.38043	3.24574	0.319663
2013-06-18 12:00:00	Renan	NI	LAI_green	3.31722	3.00916	2.818	3.04813	0.28502
2013-06-18 12:00:00	Renan	WI	LAI_green	3.9168	3.06174	3.22535	3.4013	0.513592
2013-06-18 12:00:00	Soissons	NI	LAI_green	2.62425	2.36955	2.43017	2.47465	0.150556
2013-06-18 12:00:00	Soissons	WI	LAI_green	2.57589	2.64045	2.54191	2.58608	0.0566396

## Sheet: PlantAxesNumber
Date	Cultivar	Interrow_spacing	Number of axes per plant
			Mean	n	IC
2013-03-04	Apache	NI	3.1	10	0.542689
2013-04-08	Apache	NI	4.2	45	0.515932
2013-04-23	Apache	NI	4.73333	30	0.629923
2013-05-27	Apache	NI	3.86111	36	0.399334
2013-06-18	Apache	NI	3.01922	20	0.290138
2013-03-04	Caphorn	NI	3.4	10	0.727508
2013-04-08	Caphorn	NI	3.78125	39	0.261179
2013-04-23	Caphorn	NI	4.27273	33	0.541298
2013-05-27	Caphorn	NI	3.53571	28	0.508886
2013-06-18	Caphorn	NI	2.68802	20	0.177657
2013-03-04	Maxwell	NI	3.3	10	0.51026
2013-04-08	Maxwell	NI	4.29412	34	0.638458
2013-04-23	Maxwell	NI	4.7	30	0.710414
2013-05-27	Maxwell	NI	3.60526	38	0.408509
2013-06-18	Maxwell	NI	2.45763	20	0.438
2013-03-04	Renan	NI	3.7	10	0.41833
2013-04-08	Renan	NI	4.12903	31	0.614722
2013-04-23	Renan	NI	4.6	30	0.668465
2013-05-27	Renan	NI	4.26087	26	0.494662
2013-06-18	Renan	NI	3.0911	20	0.347253
2013-03-04	Soissons	NI	4.2	10	0.640122
2013-04-08	Soissons	NI	5.48276	29	0.705608
2013-04-23	Soissons	NI	5.2	30	0.589864
2013-05-27	Soissons	NI	3.85714	29	0.472098
2013-06-18	Soissons	NI	3.39126	20	0.152038
2013-03-04	Apache	WI	2.7	10	0.41833
2013-04-08	Apache	WI	3.875	56	0.399751
2013-04-23	Apache	WI	3.76667	30	0.372154
2013-05-27	Apache	WI	3.65909	48	0.322512
2013-06-18	Apache	WI	2.80825	20	0.269311
2013-03-04	Caphorn	WI	2.5	10	0.888613
2013-04-08	Caphorn	WI	3.44186	53	0.271153
2013-04-23	Caphorn	WI	3.76667	30	0.591981
2013-05-27	Caphorn	WI	2.89831	59	0.215553
2013-06-18	Caphorn	WI	2.61524	20	0.272816
2013-03-04	Maxwell	WI	3.1	10	0.542689
2013-04-08	Maxwell	WI	3.75	56	0.36102
2013-04-23	Maxwell	WI	3.8	30	0.482842
2013-05-27	Maxwell	WI	3.46296	56	0.362319
2013-06-18	Maxwell	WI	2.32345	20	0.395555
2013-03-04	Renan	WI	3.4	10	0.598779
2013-04-08	Renan	WI	3.83333	48	0.392918
2013-04-23	Renan	WI	4.06667	30	0.469238
2013-05-27	Renan	WI	3.82927	41	0.320322
2013-06-18	Renan	WI	2.79621	20	0.728127
2013-03-04	Soissons	WI	3.3	10	0.51026
2013-04-08	Soissons	WI	4.6383	47	0.560563
2013-04-23	Soissons	WI	4.23333	30	0.528955
2013-05-27	Soissons	WI	3.63889	42	0.308018
2013-06-18	Soissons	WI	3.04897	20	0.0472969

[truncated: 6 more sheets: XYZcoordinates_Digit1, XYZcoordinates_Digit2, OrganGeometry, XYcoordinates_MidribCurvature, LeafInsertionAngle , BladeDimension]
